# Supplementary material for: Causal relationships between modifiable risk factors and polycystic ovary syndrome: a comprehensive Mendelian randomization study
Source: Front Endocrinol (Lausanne). 2024 May 8;15:1348368. doi: 10.3389/fendo.2024.1348368 (PMC11109383; doi:10.3389/fendo.2024.1348368)
Supplement: Supplementary file 1 [file Table_1.xlsx]

## Sheet: Supplemental materials
Supplemental materials
Supplementary table1：Information (sources and correlation with PCOS) of modifiable risk factors considered in this MR study.
Supplementary table2：IVs of modifiable risk factors used in MR analysis
Supplementary table3：Results of risk factors on PCOS in the discovery PCOS GWAS
Supplementary table4:Results of 36 positive results on PCOS in the discovery PCOS GWAS
Supplementary table5:The outlier that has been eliminated
Supplementary table6:Scatter plot of the 36 positive results in the discovery PCOS GWAS
Supplementary table7:Funnel plot of the 36 positive results in the discovery PCOS GWAS
Supplementary table8:Leave-one-out plot of the 36 positive results in the discovery PCOS GWAS

## Sheet: Supplementary table1
Exposure	Sample size	nsnp	Descent	Unit	PMID
Lifesyle factors
Carbohydrate	268922	13	European	SD	32393786
fat	268922	6	European	SD	32393786
Protein	268922	7	European	SD	32393786
sugar	235391	10	European	SD	32393786
Physical activity (M to V)	377234	19	European	SD	29899525
Chronotype	128266	10	European	SD	27494321
Snoring	314449	19	European	SD	NA
Physical activity (V)	261055	7	European	SD	29899525
Insomnia	462341	39	European	SD	NA
Daytime napping	452633	100	European	logOR	33568662
Smoking per day	216590	21	European	SD increase of log-transformed alcoholic smoking/ day	30643251
Lifetime smoking index	462690	126	European	SD increase of lifetime smoking index	31689377
Drinks per week	941280	38	European	SD increase of log-transformed alcoholic drinks/ week	30643251
Coffee intake	428860	40		SD	NA
Sedentary behavior	437887	136	European	SD in hours/day	MRC-IEU: ukb-b-5192
Smoking Initiation	1232091	360	European	SD in prevalence of smoking initiation	30643251
Socioeconomic
Years of schooling	37906	73	Mixed	SD	29462211
College or university degree	37906	250	Mixed	SD	29462211
Unemployed	37906	1	Mixed	SD	29462211
In paid employment or self-employed	37906	1	Mixed	SD	29462211
Household income	37906	45	Mixed	SD	29462211
Townsend deprivation index	37906	17	Mixed	SD	29462211
Body Measurement Indices
BMI	806834	543	European	SD	25673413
Waist circumference	224459	45	European	SD	25673412
WHR	697602		European	SD	30239722
Body fat percentage	18337	376	European	SD	www.mrbase.org, Consortium: MRC-IEU, First author: Ben Elsworth.
Adult height	253288	382	European	SD	25282103
Basal metabolic rate	454874	984	European	SD	NA
Trunk fat mass	454588	632	European	SD	na
Whole body fat mass	454137	630	European	SD	na
Metabolic Features
Other polyunsaturated fatty acids than 18:2 in blood	24925	10	European	SD	27005778
Docosahexaenoic acid (DHA) (22:6n-3) in blood	24925	5	European	SD	27005778
22:6, docosahexaenoic acid	7824	1	European	SD	24816252
3-hydroxybutyrate	7824	1	European	SD	24816252
Acetate	7824	1	European	SD	24816252
Acetoacetate	7824	2	European	SD	24816252
Alanine	24925	15	European	SD	27005778
Albumin	19262		European	SD	27005778
Apolipoprotein A-I	24748	2	European	SD	27005778
Apolipoprotein B	24796	6	European	SD	27005778
Arachidonic acid (AA) (20:4n-6) in blood	18960	3	European	SD	27005778
Average number of double bonds in a fatty acid chain	20687	11	European	SD	27005778
Average number of methylene groups in a fatty acid chain	20690	21	European	SD	27005778
Average number of methylene groups per double bond	13524	6	European	SD	27005778
Cholesterol esters in large HDL	13171	6	European	SD	27005778
Cholesterol esters in medium HDL	24154	1	European	SD	27005778
Cholesterol esters in medium LDL	13532	5	European	SD	27005778
Cholesterol esters in medium VLDL	19021	4	European	SD	27005778
Cholesterol esters in very large HDL	24770	6	European	SD	27005778
Citrate	24810	6	European	SD	27005778
Concentration of chylomicrons and largest VLDL particles	15728	5	European	SD	27005778
Concentration of IDL particles	13499	6	European	SD	27005778
Concentration of large HDL particles	13497	15	European	SD	27005778
Concentration of large LDL particles	13476	1	European	SD	27005778
Concentration of large VLDL particles	13544	6	European	SD	27005778
Concentration of medium HDL particles	13506	13	European	SD	27005778
Concentration of medium LDL particles	13506	7	European	SD	27005778
Concentration of medium VLDL particles	13497	15	European	SD	27005778
Concentration of small HDL particles	24679	4	European	SD	27005778
Concentration of small LDL particles	24462	6	European	SD	27005778
Concentration of small VLDL particles	18734	12	European	SD	27005778
Concentration of very large HDL particles	19270	9	European	SD	27005778
Concentration of very large VLDL particles	21555	13	European	SD	27005778
Concentration of very small VLDL particles	19273	14	European	SD	27005778
Creatinine	19244	5	European	SD	27005778
Description of average fatty acid chain length, not actual carbon number	19273	23	European	SD	27005778
Dihomo-γ-linolenic acid (DGLA) (20:3n-6) in blood	21559	22	European	SD	27005778
Docosapentaenoic acid (DPA) (22:5n-3) in blood	19273	24	European	SD	27005778
Eicosapentaenoic acid (EPA) (20:5n-3) in blood	19273	22	European	SD	27005778
Fasting glucose	21559	24	European	SD	27005778
Fasting insulin interaction with body mass index	19273	22	European	SD	27005778
Fasting insuline	24776	2	European	SD	27005778
Free cholesterol	21558	15	European	SD	27005778
Free cholesterol in IDL	19273	14	European	SD	27005778
Free cholesterol in large HDL	21559	16	European	SD	27005778
Free cholesterol in large LDL	19273	12	European	SD	27005778
Free cholesterol in large VLDL	19273	12	European	SD	27005778
Free cholesterol in medium HDL	19273	13	European	SD	27005778
Free cholesterol in medium VLDL	21552	25	European	SD	27005778
Free cholesterol in small VLDL	21555	22	European	SD	27005778
Free cholesterol in very large HDL	19273	26	European	SD	27005778
Free cholesterol to esterified cholesterol ratio	19273	25	European	SD	27005778
Glucose	21550	24	European	SD	27005778
Glutamine	21235	11	European	SD	27005778
Glycoprotein acetyls	21238	22	European	SD	27005778
Glycoproteins	18960	26	European	SD	27005778
HbA1c	18960	25	European	SD	27005778
HDL cholesterol	21239	24	European	SD	27005778
Histidine	21239	11	European	SD	27005778
Isoleucine	24871	2	European	SD	27005778
Lactate	21559	26	European	SD	27005778
LDL cholesterol	19273	8	European	SD	27005778
Leucine	24728	3	European	SD	27005778
Linoleic acid (LA) (18:2n-6) in blood	21558	6	European	SD	27005778
Low-density lipoprotein cholesterol level in blood	19273	12	European	SD	27005778
Mean diameter for HDL particles	21559	12	European	SD	27005778
Mean diameter for LDL particles	19273	9	European	SD	27005778
Mean diameter for VLDL particles	19273	10	European	SD	27005778
Mono-unsaturated fatty acids	21558	18	European	SD	27005778
Omega-3 fatty acids	21559	6	European	SD	27005778
Omega-6 fatty acids	19273	7	European	SD	27005778
Omega-9 and saturated fatty acids	19273	23	European	SD	27005778
Other polyunsaturated fatty acids than 18:2	19273	23	European	SD	27005778
Overall health rating	21558	20	European	SD	27005778
Phenylalanine	21551	15	European	SD	27005778
Phosphatidylcholine and other cholines	19273	14	European	SD	27005778
Phospholipids in chylomicrons and largest VLDL particles	21240	5	European	SD	27005778
Phospholipids in IDL	19273	5	European	SD	27005778
Phospholipids in large HDL	19273	14	European	SD	27005778
Phospholipids in large LDL	21240	15	European	SD	27005778
Phospholipids in large VLDL	21241	13	European	SD	27005778
Phospholipids in medium HDL	13535	7	European	SD	27005778
Phospholipids in medium LDL	13549	11	European	SD	27005778
Phospholipids in medium VLDL	13542	6	European	SD	27005778
Phospholipids in small VLDL	22663	4	European	SD	27005778
Phospholipids in very large HDL	24756	2	European	SD	27005778
Phospholipids in very large VLDL	19273	9	European	SD	27005778
Phospholipids in very small VLDL	19273	5	European	SD	27005778
Pyruvate	21558	12	European	SD	27005778
Ratio of bisallylic groups to double bonds	21556	21	European	SD	27005778
Ratio of bisallylic groups to total fatty acids	19273	22	European	SD	27005778
Serum total cholesterol	19273	18	European	SD	27005778
Serum total triglycerides	21557	16	European	SD	27005778
Sphingomyelins	21559	15	European	SD	27005778
Total cholesterol	19273	14	European	SD	27005778
Total cholesterol in HDL	19273	15	European	SD	27005778
Total cholesterol in IDL	21551	14	European	SD	27005778
Total cholesterol in large HDL	21558	14	European	SD	27005778
Total cholesterol in large LDL	21491	23	European	SD	27005778
Total cholesterol in large VLDL	21545	12	European	SD	27005778
Total cholesterol in LDL	13476	9	European	SD	27005778
Total cholesterol in medium HDL	13505	12	European	SD	27005778
Total cholesterol in medium LDL	13519	9	European	SD	27005778
Total cholesterol in medium VLDL	24925	5	European	SD	27005778
Total cholesterol in small LDL	24900	5	European	SD	27005778
Total cholesterol in small VLDL	19273	15	European	SD	27005778
Total cholesterol in very large HDL	21540	14	European	SD	27005778
Total fatty acids	19273	13	European	SD	27005778
Total lipids in chylomicrons and largest VLDL particles	21542	15	European	SD	27005778
Total lipids in IDL	19273	15	European	SD	27005778
Total lipids in large HDL	19273	13	European	SD	27005778
Total lipids in large LDL	19273	15	European	SD	27005778
Total lipids in large VLDL	21536	18	European	SD	27005778
Total lipids in medium HDL	19273	8	European	SD	27005778
Total lipids in medium LDL	18960	8	European	SD	27005778
Total lipids in medium VLDL	21237	9	European	SD	27005778
Total lipids in small HDL	21548	9	European	SD	27005778
Total lipids in small LDL	19273	21	European	SD	27005778
Total lipids in small VLDL	19273	21	European	SD	27005778
Total lipids in very large HDL	19273	22	European	SD	27005778
Total lipids in very large VLDL	19273	20	European	SD	27005778
Total lipids in very small VLDL	18960	9	European	SD	27005778
Total phosphoglycerides	18960	8	European	SD	27005778
Triglycerides	21542	8	European	SD	27005778
Triglycerides in chylomicrons and largest VLDL particles	21540	9	European	SD	27005778
Triglycerides in IDL	188577	76	European	SD	24097068
Triglycerides in large VLDL	96469	6	European	SD	22581228
Triglycerides in medium VLDL	655666	127	European	logOR	30054458
Triglycerides in small HDL	133010	34	European	SD	22885924
Triglycerides in small VLDL	46368	286	European	SD	20858683
Triglycerides in very large HDL	108557	14	European	SD	22885924
Triglycerides in very large VLDL	187365	113	Mixed (90.10% European)	SD	24097068
Triglycerides in very small VLDL	177861	71	Mixed (90.10% European)	SD	24097068
Type 2 diabetes	187167	118	Mixed (90.10% European)	SD	24097068
Tyrosine	173082	97	Mixed (90.10% European)	SD	24097068
Valine	460844	119	European	SD	na
Hormones
Circulating adiponectin	39883	14	European	SD	22479202
SHBG	425 097	450	European	SD	32042192
Testosterone	368 929	173	European	SD	32042192
Total testosterone levels	199453	113	European	SD	32042192
Bioavailable testosterone levels	178782	157	European	SD	32042192
Leptin	49909	4	European	SD	32917775
DHEAS	9722	4	European	Log-transformed unit (µmol/L) (converted to SD	28887542
E2	2607	2	European	Log-transformed unit (µmol/L) (converted to SD	31169883
ANDRO	711	1	European	Log-transformed unit (µmol/L) (converted to SD	31169883
ALDO	685	1	European	Log-transformed unit (µmol/L) (converted to SD	31169883
CORT	25314	1	European	SD	33469137
PROG	1259	3	European	Log-transformed unit (µmol/L) (converted to SD	31169883
17OHP	711	1	European	Log-transformed unit (µmol/L) (converted to SD	31169883
Iron Metabolism
TSAT	131471	17	European	SD	33536631
Ferrtin	246139	50	European	SD	33536631
Iron	163511	23	European	SD	33536631
TIBC	135430	26	European	SD	33536631
Inflammatory Factors
bNGF	8293	5	European	SD	37710281
CTACK	8293	8	European	SD	37710281
Eotaxin	8293	15	European	SD	37710281
FGFBasic	8293	3	European	SD	37710281
GCSF	8293	3	European	SD	37710281
GROa	8293	6	European	SD	37710281
HGF	8293	8	European	SD	37710281
IFNg	8293	4	European	SD	37710281
IL-1b	8293	2	European	SD	37710281
IL1ra	8293	2	European	SD	37710281
IL-2	8293	7	European	SD	37710281
IL2ra	8293	6	European	SD	37710281
IL-4	8293	3	European	SD	37710281
IL-5	8293	2	European	SD	37710281
IL-6	8293	2	European	SD	37710281
IL-7	8293	8	European	SD	37710281
IL-8	8293	3	European	SD	37710281
IL-9	8293	3	European	SD	37710281
IL-10	8293	2	European	SD	37710281
IL-12p70	8293	3	European	SD	37710281
IL-13	8293	8	European	SD	37710281
IL-16	8293	7	European	SD	37710281
IL-17	8293	2	European	SD	37710281
IL-18	8293	10	European	SD	37710281
IP10	8293	7	European	SD	37710281
MCP1	8293	12	European	SD	37710281
MCP3	8293	2	European	SD	37710281
MCSF	8293	2	European	SD	37710281
MIF	8293	2	European	SD	37710281
MIG	8293	10	European	SD	37710281
MIP1a	8293	5	European	SD	37710281
MIP1b	8293	67	European	SD	37710281
PDGFbb	8293	11	European	SD	37710281
RANTES	8293	9	European	SD	37710281
SCF	8293	5	European	SD	37710281
SCGFb	8293	12	European	SD	37710281
SDF1a	8293	8	European	SD	37710281
TNFa	8293	2	European	SD	37710281
TNFb	8293	1	European	SD	37710281
TRAIL	8293	23	European	SD	37710281
VEGF	8293	22	European	SD	37710281
Gut Microbiota
order.Desulfovibrionales.id.3156	18340	12	European	SD	33462485
genus.Eubacteriumeligensgroup.id.14372	18340	8	European	SD	33462485
family.Desulfovibrionaceae.id.3169	18340	10	European	SD	33462485
genus.RuminococcaceaeUCG002.id.11360	18340	22	European	SD	33462485
class.Deltaproteobacteria.id.3087	18340	13	European	SD	33462485
genus.LachnospiraceaeUCG010.id.11330	18340	10	European	SD	33462485
genus.Senegalimassilia.id.11160	18340	5	European	SD	33462485
family.Peptostreptococcaceae.id.2042	18340	14	European	SD	33462485
family.Alcaligenaceae.id.2875	18340	15	European	SD	33462485
genus..Ruminococcustorquesgroup.id.14377	18340	10	European	SD	33462485
genus.Coprococcus3.id.11303	18340	11	European	SD	33462485
family.Peptococcaceae.id.2024	18340	10	European	SD	33462485
genus..Eubacteriumventriosumgroup.id.11341	18340	14	European	SD	33462485
family.FamilyXIII.id.1957	18340	10	European	SD	33462485
genus.Intestinimonas.id.2062	18340	17	European	SD	33462485
genus.RuminococcaceaeNK4A214group.id.11358	18340	15	European	SD	33462485
genus.Actinomyces.id.423	18340	7	European	SD	33462485
genus.Veillonella.id.2198	18340	7	European	SD	33462485
genus..Eubacteriumruminantiumgroup.id.11340	18340	18	European	SD	33462485
genus.Oscillibacter.id.2063	18340	14	European	SD	33462485
family.Streptococcaceae.id.1850	18340	16	European	SD	33462485
family.Prevotellaceae.id.960	18340	15	European	SD	33462485
genus.FamilyXIIIAD3011group.id.11293	18340	13	European	SD	33462485
genus.RuminococcaceaeUCG005.id.11363	18340	14	European	SD	33462485
class.Melainabacteria.id.1589	18340	10	European	SD	33462485
genus..Clostridiuminnocuumgroup.id.14397	18340	9	European	SD	33462485
genus.ChristensenellaceaeR.7group.id.11283	18340	10	European	SD	33462485
genus.Ruminococcus2.id.11374	18340	15	European	SD	33462485
genus..Eubacteriumcoprostanoligenesgroup.id.11375	18340	13	European	SD	33462485
genus.Parasutterella.id.2892	18340	15	European	SD	33462485
genus.Parabacteroides.id.954	18340	6	European	SD	33462485
genus.Butyricimonas.id.945	18340	13	European	SD	33462485
genus.Streptococcus.id.1853	18340	17	European	SD	33462485
genus.Prevotella9.id.11183	18340	14	European	SD	33462485
genus.RuminococcaceaeUCG013.id.11370	18340	12	European	SD	33462485
genus.Tyzzerella3.id.11335	18340	13	European	SD	33462485
genus.RuminococcaceaeUCG010.id.11367	18340	6	European	SD	33462485
genus.Hungatella.id.11306	18340	5	European	SD	33462485
genus..Eubacteriumnodatumgroup.id.11297	18340	11	European	SD	33462485
family.Oxalobacteraceae.id.2966	18340	14	European	SD	33462485
order.Pasteurellales.id.3688	18340	14	European	SD	33462485
family.Pasteurellaceae.id.3689	18340	14	European	SD	33462485
genus.Coprobacter.id.949	18340	11	European	SD	33462485
genus.Adlercreutzia.id.812	18340	8	European	SD	33462485
genus.RuminococcaceaeUCG011.id.11368	18340	8	European	SD	33462485
phylum.Firmicutes.id.1672	18340	15	European	SD	33462485
genus..Eubacteriumbrachygroup.id.11296	18340	10	European	SD	33462485
genus.Marvinbryantia.id.2005	18340	11	European	SD	33462485
genus.Anaerotruncus.id.2054	18340	13	European	SD	33462485
order.Selenomonadales.id.2165	18340	12	European	SD	33462485
class.Negativicutes.id.2164	18340	12	European	SD	33462485
genus.Ruminococcus1.id.11373	18340	10	European	SD	33462485
genus.Clostridiumsensustricto1.id.1873	18340	7	European	SD	33462485
genus.RikenellaceaeRC9gutgroup.id.11191	18340	13	European	SD	33462485
order.Burkholderiales.id.2874	18340	11	European	SD	33462485
genus.Holdemanella.id.11393	18340	11	European	SD	33462485
family.Lachnospiraceae.id.1987	18340	17	European	SD	33462485
family.Acidaminococcaceae.id.2166	18340	7	European	SD	33462485
genus.Barnesiella.id.944	18340	14	European	SD	33462485
genus.RuminococcaceaeUCG009.id.11366	18340	12	European	SD	33462485
genus.Intestinibacter.id.11345	18340	15	European	SD	33462485
phylum.Proteobacteria.id.2375	18340	12	European	SD	33462485
genus.Subdoligranulum.id.2070	18340	11	European	SD	33462485
class.Bacteroidia.id.912	18340	14	European	SD	33462485
order.Bacteroidales.id.913	18340	14	European	SD	33462485
order.Gastranaerophilales.id.1591	18340	9	European	SD	33462485
genus.LachnospiraceaeUCG001.id.11321	18340	13	European	SD	33462485
genus.Eggerthella.id.819	18340	11	European	SD	33462485
genus.Slackia.id.825	18340	6	European	SD	33462485
genus.Bilophila.id.3170	18340	13	European	SD	33462485
family.Defluviitaleaceae.id.1924	18340	12	European	SD	33462485
genus.Blautia.id.1992	18340	13	European	SD	33462485
genus.Holdemania.id.2157	18340	15	European	SD	33462485
genus.ErysipelotrichaceaeUCG003.id.11384	18340	17	European	SD	33462485
order.Victivallales.id.2254	18340	8	European	SD	33462485
class.Lentisphaeria.id.2250	18340	8	European	SD	33462485
genus.Prevotella7.id.11182	18340	11	European	SD	33462485
genus.Lachnospira.id.2004	18340	6	European	SD	33462485
phylum.Bacteroidetes.id.905	18340	12	European	SD	33462485
genus.Sutterella.id.2896	18340	12	European	SD	33462485
genus.Fusicatenibacter.id.11305	18340	19	European	SD	33462485
genus.Lactococcus.id.1851	18340	9	European	SD	33462485
phylum.Lentisphaerae.id.2238	18340	9	European	SD	33462485
genus.Romboutsia.id.11347	18340	14	European	SD	33462485
genus.Ruminiclostridium6.id.11356	18340	16	European	SD	33462485
order.NB1n.id.3953	18340	14	European	SD	33462485
genus.Anaerofilum.id.2053	18340	11	European	SD	33462485
genus.Phascolarctobacterium.id.2168	18340	11	European	SD	33462485
genus.LachnospiraceaeND3007group.id.11317	18340	3	European	SD	33462485
genus..Eubacteriumoxidoreducensgroup.id.11339	18340	5	European	SD	33462485
order.Actinomycetales.id.420	18340	5	European	SD	33462485
family.Actinomycetaceae.id.421	18340	5	European	SD	33462485
genus..Eubacteriumhalliigroup.id.11338	18340	16	European	SD	33462485
order.Enterobacteriales.id.3468	18340	7	European	SD	33462485
family.Enterobacteriaceae.id.3469	18340	7	European	SD	33462485
family.Porphyromonadaceae.id.943	18340	10	European	SD	33462485
family.Clostridiaceae1.id.1869	18340	10	European	SD	33462485
genus.CandidatusSoleaferrea.id.11350	18340	9	European	SD	33462485
order.Coriobacteriales.id.810	18340	18	European	SD	33462485
family.Coriobacteriaceae.id.811	18340	18	European	SD	33462485
class.Coriobacteriia.id.809	18340	18	European	SD	33462485
family.Lactobacillaceae.id.1836	18340	10	European	SD	33462485
genus.LachnospiraceaeFCS020group.id.11314	18340	13	European	SD	33462485
class.Verrucomicrobiae.id.4029	18340	11	European	SD	33462485
order.Verrucomicrobiales.id.4030	18340	11	European	SD	33462485
family.Verrucomicrobiaceae.id.4036	18340	11	European	SD	33462485
genus.Paraprevotella.id.962	18340	13	European	SD	33462485
genus.Akkermansia.id.4037	18340	11	European	SD	33462485
genus.DefluviitaleaceaeUCG011.id.11287	18340	10	European	SD	33462485
family.Bifidobacteriaceae.id.433	18340	20	European	SD	33462485
order.Bifidobacteriales.id.432	18340	20	European	SD	33462485
family.Christensenellaceae.id.1866	18340	11	European	SD	33462485
genus.Bacteroides.id.918	18340	9	European	SD	33462485
family.Bacteroidaceae.id.917	18340	9	European	SD	33462485
genus.Eisenbergiella.id.11304	18340	11	European	SD	33462485
genus.LachnospiraceaeNK4A136group.id.11319	18340	15	European	SD	33462485
genus.Ruminiclostridium9.id.11357	18340	10	European	SD	33462485
genus.Catenibacterium.id.2153	18340	5	European	SD	33462485
genus.Olsenella.id.822	18340	11	European	SD	33462485
class.Bacilli.id.1673	18340	18	European	SD	33462485
genus..Eubacteriumfissicatenagroup.id.14373	18340	9	European	SD	33462485
phylum.Euryarchaeota.id.55	18340	12	European	SD	33462485
genus.Odoribacter.id.952	18340	7	European	SD	33462485
genus.Collinsella.id.815	18340	10	European	SD	33462485
family.FamilyXI.id.1936	18340	8	European	SD	33462485
genus.Butyrivibrio.id.1993	18340	15	European	SD	33462485
genus.LachnospiraceaeNC2004group.id.11316	18340	9	European	SD	33462485
genus.RuminococcaceaeUCG014.id.11371	18340	11	European	SD	33462485
family.ClostridialesvadinBB60group.id.11286	18340	15	European	SD	33462485
class.Betaproteobacteria.id.2867	18340	12	European	SD	33462485
phylum.Actinobacteria.id.400	18340	19	European	SD	33462485
phylum.Verrucomicrobia.id.3982	18340	12	European	SD	33462485
genus.Oxalobacter.id.2978	18340	11	European	SD	33462485
order.Rhodospirillales.id.2667	18340	13	European	SD	33462485
family.BacteroidalesS24.7group.id.11173	18340	9	European	SD	33462485
genus.Coprococcus2.id.11302	18340	9	European	SD	33462485
genus.Turicibacter.id.2162	18340	10	European	SD	33462485
order.Erysipelotrichales.id.2148	18340	13	European	SD	33462485
class.Erysipelotrichia.id.2147	18340	13	European	SD	33462485
family.Erysipelotrichaceae.id.2149	18340	13	European	SD	33462485
family.Ruminococcaceae.id.2050	18340	10	European	SD	33462485
genus.Roseburia.id.2012	18340	14	European	SD	33462485
genus.Dorea.id.1997	18340	11	European	SD	33462485
genus.Alloprevotella.id.961	18340	6	European	SD	33462485
order.MollicutesRF9.id.11579	18340	14	European	SD	33462485
order.Methanobacteriales.id.120	18340	10	European	SD	33462485
class.Methanobacteria.id.119	18340	10	European	SD	33462485
family.Methanobacteriaceae.id.121	18340	10	European	SD	33462485
genus.Desulfovibrio.id.3173	18340	11	European	SD	33462485
class.Alphaproteobacteria.id.2379	18340	7	European	SD	33462485
class.Clostridia.id.1859	18340	12	European	SD	33462485
genus.Anaerostipes.id.1991	18340	13	European	SD	33462485
genus.Dialister.id.2183	18340	11	European	SD	33462485
genus.Escherichia.Shigella.id.3504	18340	10	European	SD	33462485
genus.Alistipes.id.968	18340	14	European	SD	33462485
genus.Lactobacillus.id.1837	18340	10	European	SD	33462485
family.Rikenellaceae.id.967	18340	21	European	SD	33462485
class.Gammaproteobacteria.id.3303	18340	7	European	SD	33462485
genus..Ruminococcusgauvreauiigroup.id.11342	18340	12	European	SD	33462485
genus.Peptococcus.id.2037	18340	14	European	SD	33462485
genus.Ruminiclostridium5.id.11355	18340	11	European	SD	33462485
genus.Oscillospira.id.2064	18340	9	European	SD	33462485
genus..Eubacteriumxylanophilumgroup.id.14375	18340	9	European	SD	33462485
genus.Enterorhabdus.id.820	18340	7	European	SD	33462485
genus.Flavonifractor.id.2059	18340	6	European	SD	33462485
genus.Victivallis.id.2256	18340	11	European	SD	33462485
order.Clostridiales.id.1863	18340	12	European	SD	33462485
genus.LachnospiraceaeUCG004.id.11324	18340	14	European	SD	33462485
family.Victivallaceae.id.2255	18340	13	European	SD	33462485
genus.Faecalibacterium.id.2057	18340	10	European	SD	33462485
genus..Eubacteriumrectalegroup.id.14374	18340	9	European	SD	33462485
family.Veillonellaceae.id.2172	18340	19	European	SD	33462485
genus.Howardella.id.2000	18340	10	European	SD	33462485
genus.Sellimonas.id.14369	18340	10	European	SD	33462485
genus.RuminococcaceaeUCG003.id.11361	18340	12	European	SD	33462485
genus.Coprococcus1.id.11301	18340	12	European	SD	33462485
class.Actinobacteria.id.419	18340	22	European	SD	33462485
genus.Terrisporobacter.id.11348	18340	5	European	SD	33462485
genus.FamilyXIIIUCG001.id.11294	18340	8	European	SD	33462485
genus.LachnospiraceaeUCG008.id.11328	18340	13	European	SD	33462485
genus.Erysipelatoclostridium.id.11381	18340	16	European	SD	33462485
order.Bacillales.id.1674	18340	9	European	SD	33462485
genus.RuminococcaceaeUCG004.id.11362	18340	11	European	SD	33462485
genus.Methanobrevibacter.id.123	18340	6	European	SD	33462485
genus..Ruminococcusgnavusgroup.id.14376	18340	12	European	SD	33462485
genus.Allisonella.id.2174	18340	8	European	SD	33462485
family.Rhodospirillaceae.id.2717	18340	14	European	SD	33462485
genus.Gordonibacter.id.821	18340	12	European	SD	33462485
genus.Haemophilus.id.3698	18340	9	European	SD	33462485
order.Lactobacillales.id.1800	18340	15	European	SD	33462485
phylum.Tenericutes.id.3919	18340	12	European	SD	33462485
class.Mollicutes.id.3920	18340	12	European	SD	33462485
genus.Bifidobacterium.id.436	18340	20	European	SD	33462485
genus.Lachnoclostridium.id.11308	18340	13	European	SD	33462485
genus.Butyricicoccus.id.2055	18340	8	European	SD	33462485
phylum.Cyanobacteria.id.1500	18340	8	European	SD	33462485

## Sheet: Supplementary table2
SNP	exposure	effect_allele	other_allele	beta	se	pval	N	R2	F
rs7539725	SHBG	G	A	0.007	0.001	8e-10	425097	0.000115255	49
rs75077113	SHBG	C	A	0.009	0.001	2.4e-22	425097	0.000190508	81
rs198358	SHBG	C	T	0.007	0.001	6.9e-13	425097	0.000115255	49
rs36086195	SHBG	T	C	0.011	0.001	2.9e-43	425097	0.00028456	121
rs114165349	SHBG	G	C	0.081	0.003	1e-200	425097	0.00171197	729
rs111642750	SHBG	A	G	0.011	0.002	8.1e-10	425097	7.12e-05	30.25
rs947643	SHBG	G	A	0.005	0.001	2.3e-08	425097	5.88e-05	25
rs1969213	SHBG	A	G	0.005	0.001	3.4e-11	425097	5.88e-05	25
rs2782640	SHBG	T	C	0.005	0.001	3.5e-09	425097	5.88e-05	25
rs1883783	SHBG	T	G	0.006	0.001	6.5e-14	425097	8.47e-05	36
rs35067979	SHBG	C	T	0.015	0.002	2.2e-17	425097	0.000132305	56.25
rs469864	SHBG	T	C	0.009	0.001	6.4e-17	425097	0.000190508	81
rs12385720	SHBG	G	A	0.007	0.001	6.6e-19	425097	0.000115255	49
rs1730859	SHBG	G	A	0.026	0.001	6.6e-197	425097	0.0015877	676
rs140584594	SHBG	A	G	0.013	0.001	3.6e-49	425097	0.000397398	169
rs41264630	SHBG	A	G	0.013	0.002	7.2e-20	425097	9.94e-05	42.25
rs267733	SHBG	A	G	0.012	0.001	6.6e-29	425097	0.000338632	144
rs72694845	SHBG	A	C	0.017	0.002	2.1e-12	425097	0.000169932	72.25
rs9427104	SHBG	T	C	0.012	0.001	8.6e-53	425097	0.000338632	144
rs10797877	SHBG	C	T	0.006	0.001	1.2e-15	425097	8.47e-05	36
rs12138803	SHBG	C	T	0.006	0.001	2.3e-10	425097	8.47e-05	36
rs2274432	SHBG	G	A	0.005	0.001	2.5e-11	425097	5.88e-05	25
rs78444298	SHBG	G	A	0.025	0.003	1.8e-18	425097	0.000163335	69.4444
rs4639796	SHBG	G	A	0.012	0.001	4.3e-28	425097	0.000338632	144
rs17583875	SHBG	A	G	0.027	0.003	2.7e-23	425097	0.000190508	81
rs7540115	SHBG	C	A	0.007	0.001	6e-12	425097	0.000115255	49
rs2802770	SHBG	A	T	0.007	0.001	5.9e-15	425097	0.000115255	49
rs2369633	SHBG	T	C	0.011	0.001	3.5e-15	425097	0.00028456	121
rs1418652	SHBG	C	T	0.006	0.001	6.5e-12	425097	8.47e-05	36
rs2456827	SHBG	T	C	0.005	0.001	2e-08	425097	5.88e-05	25
rs1223791	SHBG	G	A	0.015	0.001	3.3e-44	425097	0.000529011	225
rs7539006	SHBG	A	C	0.006	0.001	1.6e-11	425097	8.47e-05	36
rs3001032	SHBG	C	T	0.011	0.001	1.3e-37	425097	0.00028456	121
rs2247213	SHBG	G	A	0.012	0.001	1.1e-45	425097	0.000338632	144
rs2234922	SHBG	A	G	0.008	0.001	6.8e-13	425097	0.000150531	64
rs1870927	SHBG	A	T	0.007	0.001	3.7e-18	425097	0.000115255	49
rs3887753	SHBG	C	T	0.007	0.001	2.6e-11	425097	0.000115255	49
rs13402475	SHBG	C	G	0.006	0.001	3e-08	425097	8.47e-05	36
rs4668732	SHBG	T	A	0.006	0.001	2.9e-13	425097	8.47e-05	36
rs11096542	SHBG	G	A	0.005	0.001	5.4e-11	425097	5.88e-05	25
rs35633876	SHBG	G	T	0.008	0.001	2.9e-23	425097	0.000150531	64
rs62130499	SHBG	A	C	0.01	0.001	6.7e-12	425097	0.000235185	100
rs4665972	SHBG	C	T	0.037	0.001	1e-200	425097	0.0032101	1369
rs10210970	SHBG	C	T	0.009	0.001	7.9e-15	425097	0.000190508	81
rs72798731	SHBG	T	C	0.014	0.002	7.2e-09	425097	0.000115255	49
rs56219475	SHBG	A	G	0.026	0.005	1e-09	425097	6.36e-05	27.04
rs6736913	SHBG	A	G	0.032	0.003	2.3e-32	425097	0.00026758	113.778
rs11690748	SHBG	C	G	0.006	0.001	7.3e-15	425097	8.47e-05	36
rs998230	SHBG	C	G	0.005	0.001	2.9e-09	425097	5.88e-05	25
rs17008851	SHBG	G	A	0.01	0.001	2.1e-16	425097	0.000235185	100
rs6546096	SHBG	A	G	0.021	0.001	3e-110	425097	0.00103633	441
rs11902527	SHBG	A	G	0.005	0.001	2e-08	425097	5.88e-05	25
rs12624244	SHBG	A	G	0.02	0.002	7.6e-33	425097	0.000235185	100
rs2670747	SHBG	G	A	0.007	0.001	2.5e-10	425097	0.000115255	49
rs11164095	SHBG	T	C	0.006	0.001	4.1e-10	425097	8.47e-05	36
rs3747647	SHBG	C	G	0.009	0.001	3.7e-19	425097	0.000190508	81
rs3979376	SHBG	A	G	0.004	0.001	1.3e-09	425097	3.76e-05	16
rs10211038	SHBG	A	G	0.007	0.001	2.3e-10	425097	0.000115255	49
rs11688682	SHBG	C	G	0.007	0.001	1.9e-16	425097	0.000115255	49
rs2307394	SHBG	C	T	0.006	0.001	7.1e-12	425097	8.47e-05	36
rs13389219	SHBG	T	C	0.016	0.001	1.6e-88	425097	0.000601853	256
rs10187560	SHBG	T	C	0.005	0.001	8.9e-10	425097	5.88e-05	25
rs2364717	SHBG	T	C	0.006	0.001	3.3e-16	425097	8.47e-05	36
rs10169561	SHBG	C	T	0.005	0.001	6.3e-09	425097	5.88e-05	25
rs1047891	SHBG	A	C	0.01	0.001	1.2e-29	425097	0.000235185	100
rs2014998	SHBG	A	G	0.005	0.001	3.2e-08	425097	5.88e-05	25
rs62182125	SHBG	G	A	0.009	0.001	1.5e-25	425097	0.000190508	81
rs78058190	SHBG	G	A	0.021	0.002	2e-24	425097	0.000259285	110.25
rs57467915	SHBG	G	A	0.022	0.003	3.9e-11	425097	0.000126491	53.7778
rs4674669	SHBG	C	T	0.007	0.001	9.1e-09	425097	0.000115255	49
rs2943641	SHBG	T	C	0.014	0.001	9.8e-66	425097	0.000460859	196
rs11682084	SHBG	C	A	0.006	0.001	3.2e-13	425097	8.47e-05	36
rs62195072	SHBG	C	T	0.008	0.001	3.3e-18	425097	0.000150531	64
rs28898590	SHBG	G	T	0.011	0.002	5.2e-11	425097	7.12e-05	30.25
rs62193162	SHBG	T	A	0.005	0.001	3.3e-09	425097	5.88e-05	25
rs1801282	SHBG	G	C	0.022	0.001	3e-67	425097	0.00113727	484
rs6792725	SHBG	G	A	0.015	0.001	1.1e-63	425097	0.000529011	225
rs784504	SHBG	C	G	0.007	0.001	4e-14	425097	0.000115255	49
rs12487736	SHBG	C	T	0.009	0.001	3.9e-27	425097	0.000190508	81
rs1965132	SHBG	C	A	0.005	0.001	1.9e-10	425097	5.88e-05	25
rs2597305	SHBG	G	C	0.005	0.001	7.3e-10	425097	5.88e-05	25
rs13082048	SHBG	A	G	0.006	0.001	2.6e-10	425097	8.47e-05	36
rs958650	SHBG	G	A	0.006	0.001	6.9e-09	425097	8.47e-05	36
rs13315174	SHBG	G	A	0.008	0.001	6e-17	425097	0.000150531	64
rs6776396	SHBG	T	C	0.005	0.001	4.5e-08	425097	5.88e-05	25
rs2953761	SHBG	A	G	0.006	0.001	3.3e-10	425097	8.47e-05	36
rs62292950	SHBG	T	G	0.006	0.001	1.8e-08	425097	8.47e-05	36
rs687339	SHBG	C	T	0.027	0.001	1.3e-175	425097	0.00171197	729
rs6777420	SHBG	T	C	0.007	0.001	8.8e-09	425097	0.000115255	49
rs9834503	SHBG	A	C	0.006	0.001	1.7e-11	425097	8.47e-05	36
rs62271373	SHBG	T	A	0.018	0.002	2.3e-24	425097	0.000190508	81
rs55735727	SHBG	T	A	0.007	0.001	2.6e-13	425097	0.000115255	49
rs10936702	SHBG	A	G	0.005	0.001	7.9e-09	425097	5.88e-05	25
rs79287178	SHBG	G	A	0.037	0.003	1.7e-51	425097	0.000357699	152.111
rs234043	SHBG	T	C	0.009	0.001	1.1e-27	425097	0.000190508	81
rs2293606	SHBG	G	T	0.011	0.002	7.5e-10	425097	7.12e-05	30.25
rs57158761	SHBG	A	G	0.009	0.001	1.7e-27	425097	0.000190508	81
rs7430950	SHBG	A	C	0.006	0.001	3.6e-11	425097	8.47e-05	36
rs11725653	SHBG	C	T	0.011	0.001	2.9e-17	425097	0.00028456	121
rs13108218	SHBG	A	G	0.024	0.001	3e-172	425097	0.00135315	576
rs4450871	SHBG	G	A	0.006	0.001	6.4e-14	425097	8.47e-05	36
rs2724475	SHBG	T	C	0.007	0.001	5.2e-14	425097	0.000115255	49
rs2970877	SHBG	G	T	0.009	0.001	1.5e-20	425097	0.000190508	81
rs28473232	SHBG	G	A	0.006	0.001	2.6e-09	425097	8.47e-05	36
rs2381145	SHBG	C	T	0.006	0.001	2.7e-08	425097	8.47e-05	36
rs6531735	SHBG	G	A	0.005	0.001	1e-09	425097	5.88e-05	25
rs7696472	SHBG	A	G	0.013	0.001	8.1e-58	425097	0.000397398	169
rs1881668	SHBG	G	C	0.005	0.001	1.1e-08	425097	5.88e-05	25
rs28507491	SHBG	A	G	0.013	0.001	1.2e-51	425097	0.000397398	169
rs116243488	SHBG	T	G	0.008	0.002	3.9e-08	425097	3.76e-05	16
rs13150068	SHBG	A	G	0.018	0.001	1.4e-112	425097	0.000761599	324
rs7678138	SHBG	G	A	0.011	0.001	1.7e-18	425097	0.00028456	121
rs1433210	SHBG	C	A	0.008	0.001	2.9e-17	425097	0.000150531	64
rs62334584	SHBG	T	C	0.007	0.001	6.1e-16	425097	0.000115255	49
rs28925904	SHBG	C	T	0.021	0.003	3.6e-16	425097	0.000115255	49
rs75686861	SHBG	G	A	0.008	0.001	3.8e-10	425097	0.000150531	64
rs10027275	SHBG	G	C	0.011	0.001	5.7e-36	425097	0.00028456	121
rs28367132	SHBG	A	G	0.007	0.001	4.8e-11	425097	0.000115255	49
rs72729610	SHBG	A	G	0.01	0.001	8.1e-18	425097	0.000235185	100
rs28730491	SHBG	C	G	0.009	0.001	3.4e-24	425097	0.000190508	81
rs78890745	SHBG	A	G	0.017	0.001	1.7e-37	425097	0.000679383	289
rs11729169	SHBG	T	C	0.011	0.001	2.8e-15	425097	0.00028456	121
rs11721999	SHBG	G	C	0.007	0.001	9.9e-11	425097	0.000115255	49
rs72709458	SHBG	C	T	0.006	0.001	1.5e-09	425097	8.47e-05	36
rs4266430	SHBG	T	C	0.005	0.001	1.5e-09	425097	5.88e-05	25
rs7735249	SHBG	C	G	0.019	0.001	3.9e-46	425097	0.000848497	361
rs40270	SHBG	A	C	0.016	0.001	2.3e-60	425097	0.000601853	256
rs79354983	SHBG	A	G	0.012	0.001	5.2e-19	425097	0.000338632	144
rs72753349	SHBG	T	C	0.011	0.002	2.9e-08	425097	7.12e-05	30.25
rs4976033	SHBG	A	G	0.007	0.001	9.7e-20	425097	0.000115255	49
rs34651	SHBG	T	C	0.012	0.002	8.6e-16	425097	8.47e-05	36
rs335629	SHBG	A	G	0.004	0.001	1.1e-08	425097	3.76e-05	16
rs58729412	SHBG	C	T	0.007	0.001	1.7e-13	425097	0.000115255	49
rs13165542	SHBG	T	C	0.008	0.001	6.7e-13	425097	0.000150531	64
rs6860245	SHBG	C	G	0.011	0.001	3.2e-30	425097	0.00028456	121
rs2057655	SHBG	A	G	0.01	0.001	2.8e-20	425097	0.000235185	100
rs329120	SHBG	C	T	0.009	0.001	2.3e-27	425097	0.000190508	81
rs72802806	SHBG	G	A	0.006	0.001	8.6e-09	425097	8.47e-05	36
rs2431752	SHBG	A	G	0.01	0.001	3.5e-14	425097	0.000235185	100
rs75049939	SHBG	T	G	0.007	0.001	7.2e-18	425097	0.000115255	49
rs1128287	SHBG	T	G	0.005	0.001	1.8e-09	425097	5.88e-05	25
rs9379084	SHBG	G	A	0.014	0.001	5.2e-26	425097	0.000460859	196
rs2299055	SHBG	A	G	0.007	0.001	1e-08	425097	0.000115255	49
rs10946313	SHBG	T	C	0.005	0.001	1.8e-11	425097	5.88e-05	25
rs4052755	SHBG	T	C	0.006	0.001	1.4e-11	425097	8.47e-05	36
rs1408270	SHBG	G	A	0.007	0.001	5.1e-16	425097	0.000115255	49
rs9266184	SHBG	T	G	0.011	0.001	3.3e-38	425097	0.00028456	121
rs9461976	SHBG	G	A	0.017	0.003	6.3e-10	425097	7.55e-05	32.1111
rs4135240	SHBG	C	T	0.007	0.001	3e-15	425097	0.000115255	49
rs28360642	SHBG	A	C	0.016	0.001	8.7e-48	425097	0.000601853	256
rs1570360	SHBG	A	G	0.006	0.001	2.7e-10	425097	8.47e-05	36
rs998584	SHBG	C	A	0.009	0.001	2.1e-31	425097	0.000190508	81
rs62407923	SHBG	T	C	0.007	0.001	3.4e-09	425097	0.000115255	49
rs12662365	SHBG	A	T	0.005	0.001	8e-09	425097	5.88e-05	25
rs4472353	SHBG	C	T	0.007	0.001	1.2e-08	425097	0.000115255	49
rs17185536	SHBG	T	C	0.007	0.001	1.7e-14	425097	0.000115255	49
rs11153046	SHBG	A	G	0.005	0.001	7.4e-10	425097	5.88e-05	25
rs9480889	SHBG	C	G	0.006	0.001	2.1e-08	425097	8.47e-05	36
rs150115323	SHBG	G	C	0.005	0.001	8.5e-12	425097	5.88e-05	25
rs6916491	SHBG	T	C	0.005	0.001	2.1e-08	425097	5.88e-05	25
rs58321169	SHBG	C	T	0.01	0.001	1.6e-25	425097	0.000235185	100
rs12661232	SHBG	T	C	0.011	0.001	7.7e-34	425097	0.00028456	121
rs2908522	SHBG	G	C	0.006	0.001	6.5e-12	425097	8.47e-05	36
rs11155787	SHBG	C	T	0.006	0.001	1.1e-12	425097	8.47e-05	36
rs668871	SHBG	T	C	0.018	0.001	1.4e-111	425097	0.000761599	324
rs6919154	SHBG	A	G	0.006	0.001	6.7e-12	425097	8.47e-05	36
rs4709746	SHBG	T	C	0.01	0.001	6.4e-17	425097	0.000235185	100
rs71538127	SHBG	C	G	0.009	0.001	1.5e-13	425097	0.000190508	81
rs62442919	SHBG	A	G	0.008	0.001	1.5e-23	425097	0.000150531	64
rs2462661	SHBG	G	T	0.007	0.001	1e-16	425097	0.000115255	49
rs38197	SHBG	C	G	0.007	0.001	4.5e-13	425097	0.000115255	49
rs2723572	SHBG	T	C	0.005	0.001	3.2e-11	425097	5.88e-05	25
rs10951130	SHBG	T	G	0.008	0.001	1.8e-12	425097	0.000150531	64
rs10225221	SHBG	C	A	0.005	0.001	3.1e-08	425097	5.88e-05	25
rs1799831	SHBG	C	T	0.009	0.001	1.6e-13	425097	0.000190508	81
rs7794048	SHBG	G	A	0.013	0.002	4.8e-14	425097	9.94e-05	42.25
rs6975610	SHBG	G	A	0.006	0.001	4.5e-11	425097	8.47e-05	36
rs12536766	SHBG	T	G	0.006	0.001	4.1e-13	425097	8.47e-05	36
rs11770446	SHBG	G	A	0.007	0.001	1.4e-19	425097	0.000115255	49
rs1229492	SHBG	T	C	0.011	0.001	1.3e-32	425097	0.00028456	121
rs445	SHBG	C	T	0.012	0.001	4.8e-18	425097	0.000338632	144
rs7015	SHBG	G	A	0.034	0.001	1e-200	425097	0.002712	1156
rs1859690	SHBG	G	A	0.013	0.002	7.1e-16	425097	9.94e-05	42.25
rs12667888	SHBG	C	T	0.017	0.001	2.1e-59	425097	0.000679383	289
rs149092986	SHBG	T	C	0.016	0.003	2.4e-08	425097	6.69e-05	28.4444
rs42374	SHBG	T	C	0.006	0.001	8.6e-15	425097	8.47e-05	36
rs34748838	SHBG	T	C	0.008	0.001	2.3e-20	425097	0.000150531	64
rs157935	SHBG	G	T	0.012	0.001	1.4e-39	425097	0.000338632	144
rs200087953	SHBG	A	G	0.005	0.001	2.6e-08	425097	5.88e-05	25
rs1559535	SHBG	G	A	0.007	0.001	2e-17	425097	0.000115255	49
rs34372369	SHBG	A	G	0.016	0.002	2e-15	425097	0.000150531	64
rs4725944	SHBG	C	G	0.008	0.001	2.7e-21	425097	0.000150531	64
rs114949263	SHBG	C	T	0.015	0.001	1.7e-34	425097	0.000529011	225
rs7808581	SHBG	C	T	0.005	0.001	1e-09	425097	5.88e-05	25
rs4240624	SHBG	A	G	0.022	0.001	2.3e-59	425097	0.00113727	484
rs7464506	SHBG	A	T	0.007	0.001	1.6e-13	425097	0.000115255	49
rs113973451	SHBG	G	T	0.007	0.001	7.7e-13	425097	0.000115255	49
rs2241261	SHBG	C	T	0.006	0.001	2.4e-14	425097	8.47e-05	36
rs9644032	SHBG	T	G	0.007	0.001	7.3e-18	425097	0.000115255	49
rs4739515	SHBG	C	G	0.012	0.002	1.9e-08	425097	8.47e-05	36
rs117318607	SHBG	G	A	0.015	0.003	2.5e-09	425097	5.88e-05	25
rs12543287	SHBG	C	G	0.01	0.001	2.4e-37	425097	0.000235185	100
rs72656017	SHBG	A	G	0.008	0.001	6.4e-12	425097	0.000150531	64
rs10504255	SHBG	A	G	0.011	0.001	3e-36	425097	0.00028456	121
rs72663955	SHBG	T	G	0.007	0.001	5.3e-09	425097	0.000115255	49
rs113605295	SHBG	T	C	0.012	0.002	3.4e-14	425097	8.47e-05	36
rs76767219	SHBG	A	C	0.043	0.002	6.9e-83	425097	0.00108622	462.25
rs7828742	SHBG	A	G	0.008	0.001	1.1e-20	425097	0.000150531	64
rs11774700	SHBG	C	T	0.006	0.001	7.3e-13	425097	8.47e-05	36
rs4871015	SHBG	A	G	0.004	0.001	5e-08	425097	3.76e-05	16
rs55831924	SHBG	T	C	0.007	0.001	3.5e-15	425097	0.000115255	49
rs2721195	SHBG	T	C	0.01	0.001	4.2e-33	425097	0.000235185	100
rs1567353	SHBG	C	G	0.008	0.001	6.6e-18	425097	0.000150531	64
rs10757112	SHBG	A	G	0.005	0.001	2.1e-08	425097	5.88e-05	25
rs10114763	SHBG	T	A	0.009	0.001	3.8e-26	425097	0.000190508	81
rs1330307	SHBG	A	C	0.007	0.001	7.9e-18	425097	0.000115255	49
rs79793188	SHBG	C	T	0.006	0.001	1e-08	425097	8.47e-05	36
rs820504	SHBG	G	A	0.012	0.001	1.7e-24	425097	0.000338632	144
rs2031316	SHBG	A	C	0.01	0.002	4.5e-10	425097	5.88e-05	25
rs10811662	SHBG	A	G	0.007	0.001	1.1e-10	425097	0.000115255	49
rs35234337	SHBG	C	T	0.006	0.001	3.3e-08	425097	8.47e-05	36
rs10868080	SHBG	T	A	0.023	0.001	3.4e-125	425097	0.00124288	529
rs143554698	SHBG	C	T	0.008	0.001	1.5e-12	425097	0.000150531	64
rs1475543	SHBG	C	A	0.006	0.001	1.4e-08	425097	8.47e-05	36
rs11515536	SHBG	T	C	0.007	0.001	1.6e-08	425097	0.000115255	49
rs4743776	SHBG	G	A	0.006	0.001	1.3e-10	425097	8.47e-05	36
rs62580766	SHBG	T	C	0.011	0.001	3.2e-27	425097	0.00028456	121
rs6477768	SHBG	A	G	0.006	0.001	2.5e-09	425097	8.47e-05	36
rs17372936	SHBG	T	C	0.008	0.001	4.1e-18	425097	0.000150531	64
rs4837794	SHBG	T	C	0.008	0.001	1.7e-22	425097	0.000150531	64
rs700085	SHBG	T	C	0.009	0.001	3.7e-11	425097	0.000190508	81
rs9697210	SHBG	G	A	0.016	0.001	9.2e-45	425097	0.000601853	256
rs8176693	SHBG	C	T	0.013	0.002	7.4e-14	425097	9.94e-05	42.25
rs72766607	SHBG	T	G	0.034	0.003	5.2e-32	425097	0.000302062	128.444
rs11791747	SHBG	G	A	0.007	0.001	6.9e-15	425097	0.000115255	49
rs35233014	SHBG	C	A	0.014	0.001	2.5e-46	425097	0.000460859	196
rs11103377	SHBG	G	A	0.01	0.001	1.2e-32	425097	0.000235185	100
rs2279415	SHBG	G	A	0.005	0.001	1.9e-08	425097	5.88e-05	25
rs79717793	SHBG	G	A	0.021	0.001	8.5e-84	425097	0.00103633	441
rs3824655	SHBG	C	G	0.006	0.001	7.3e-14	425097	8.47e-05	36
rs3737178	SHBG	A	G	0.01	0.002	1.2e-08	425097	5.88e-05	25
rs899865	SHBG	T	C	0.005	0.001	1.2e-08	425097	5.88e-05	25
rs72783094	SHBG	A	G	0.008	0.001	1.8e-08	425097	0.000150531	64
rs1530439	SHBG	T	G	0.009	0.001	7.9e-24	425097	0.000190508	81
rs541030121	SHBG	A	G	0.016	0.002	5.5e-15	425097	0.000150531	64
rs537858427	SHBG	G	A	0.01	0.002	1.5e-08	425097	5.88e-05	25
rs10822163	SHBG	G	C	0.053	0.001	1e-200	425097	0.00656453	2809
rs1204083	SHBG	C	G	0.007	0.001	2.5e-17	425097	0.000115255	49
rs7100001	SHBG	A	G	0.011	0.002	1.3e-08	425097	7.12e-05	30.25
rs2579162	SHBG	C	T	0.004	0.001	1.5e-08	425097	3.76e-05	16
rs1782652	SHBG	T	A	0.012	0.001	2.9e-50	425097	0.000338632	144
rs11202594	SHBG	G	A	0.006	0.001	9.4e-09	425097	8.47e-05	36
rs1772189	SHBG	T	A	0.012	0.001	9.4e-54	425097	0.000338632	144
rs2068888	SHBG	A	G	0.011	0.001	1.7e-40	425097	0.00028456	121
rs7080472	SHBG	T	G	0.005	0.001	1.3e-08	425097	5.88e-05	25
rs11188601	SHBG	C	T	0.008	0.001	1.2e-22	425097	0.000150531	64
rs2862954	SHBG	C	T	0.01	0.001	3.3e-28	425097	0.000235185	100
rs67477288	SHBG	C	T	0.01	0.002	2.7e-08	425097	5.88e-05	25
rs80235628	SHBG	G	A	0.018	0.002	2.3e-21	425097	0.000190508	81
rs7893136	SHBG	T	C	0.018	0.003	5.5e-10	425097	8.47e-05	36
rs4758639	SHBG	A	G	0.007	0.001	1e-13	425097	0.000115255	49
rs2412138	SHBG	T	C	0.006	0.001	5.3e-13	425097	8.47e-05	36
rs11601507	SHBG	A	C	0.016	0.002	1.1e-25	425097	0.000150531	64
rs1037169	SHBG	T	C	0.012	0.001	1.2e-41	425097	0.000338632	144
rs2074310	SHBG	C	T	0.006	0.001	1.5e-12	425097	8.47e-05	36
rs62618693	SHBG	T	C	0.016	0.002	2.3e-16	425097	0.000150531	64
rs4756190	SHBG	T	C	0.004	0.001	1e-08	425097	3.76e-05	16
rs2292910	SHBG	A	C	0.006	0.001	1.2e-11	425097	8.47e-05	36
rs566217606	SHBG	C	T	0.022	0.004	1.4e-08	425097	7.12e-05	30.25
rs143709973	SHBG	A	C	0.012	0.002	4.4e-10	425097	8.47e-05	36
rs174533	SHBG	G	A	0.01	0.001	1.2e-28	425097	0.000235185	100
rs12797706	SHBG	A	G	0.014	0.001	3.2e-41	425097	0.000460859	196
rs4988308	SHBG	G	A	0.005	0.001	1.2e-09	425097	5.88e-05	25
rs631695	SHBG	T	G	0.014	0.001	6.8e-68	425097	0.000460859	196
rs75713100	SHBG	T	G	0.008	0.001	3.5e-09	425097	0.000150531	64
rs12575636	SHBG	T	G	0.01	0.001	2.6e-18	425097	0.000235185	100
rs10895276	SHBG	C	T	0.009	0.001	3.8e-25	425097	0.000190508	81
rs78312641	SHBG	A	T	0.008	0.001	2.5e-10	425097	0.000150531	64
rs55771168	SHBG	C	T	0.007	0.001	5.7e-15	425097	0.000115255	49
rs2156804	SHBG	G	T	0.005	0.001	1.2e-09	425097	5.88e-05	25
rs2369280	SHBG	T	G	0.005	0.001	3e-08	425097	5.88e-05	25
rs56196860	SHBG	A	C	0.023	0.002	4.4e-24	425097	0.000311009	132.25
rs76895963	SHBG	G	T	0.073	0.003	1.2e-120	425097	0.00139095	592.111
rs3782735	SHBG	A	G	0.008	0.001	1.2e-21	425097	0.000150531	64
rs11045171	SHBG	G	A	0.008	0.001	1.3e-14	425097	0.000150531	64
rs57743625	SHBG	G	A	0.03	0.001	1.1e-159	425097	0.00211269	900
rs2900528	SHBG	C	G	0.006	0.001	1.5e-12	425097	8.47e-05	36
rs1391790	SHBG	T	C	0.025	0.002	1.8e-30	425097	0.000367428	156.25
rs75130744	SHBG	G	C	0.027	0.002	7.3e-72	425097	0.000428542	182.25
rs2129869	SHBG	A	T	0.007	0.001	1.2e-12	425097	0.000115255	49
rs34072608	SHBG	G	T	0.007	0.001	1.6e-13	425097	0.000115255	49
rs118080406	SHBG	G	A	0.015	0.003	2.3e-08	425097	5.88e-05	25
rs56365029	SHBG	A	G	0.017	0.003	1e-10	425097	7.55e-05	32.1111
rs864899	SHBG	A	G	0.012	0.001	5.2e-47	425097	0.000338632	144
rs12818938	SHBG	T	G	0.009	0.001	4.1e-14	425097	0.000190508	81
rs73139029	SHBG	A	T	0.007	0.001	2.4e-09	425097	0.000115255	49
rs145775785	SHBG	T	C	0.023	0.004	6.1e-10	425097	7.78e-05	33.0625
rs2583939	SHBG	C	T	0.008	0.001	6.4e-10	425097	0.000150531	64
rs1042725	SHBG	C	T	0.008	0.001	7.5e-25	425097	0.000150531	64
rs11176664	SHBG	A	G	0.005	0.001	3.4e-09	425097	5.88e-05	25
rs2601007	SHBG	G	C	0.005	0.001	2.7e-10	425097	5.88e-05	25
rs374335	SHBG	A	G	0.006	0.001	2.8e-10	425097	8.47e-05	36
rs11107124	SHBG	G	C	0.006	0.001	2.5e-10	425097	8.47e-05	36
rs11108061	SHBG	T	C	0.005	0.001	8.7e-09	425097	5.88e-05	25
rs11111274	SHBG	G	A	0.01	0.001	2.5e-25	425097	0.000235185	100
rs112725417	SHBG	T	C	0.017	0.003	3.5e-11	425097	7.55e-05	32.1111
rs4767327	SHBG	T	A	0.005	0.001	7.9e-10	425097	5.88e-05	25
rs113257350	SHBG	C	T	0.017	0.003	4.6e-10	425097	7.55e-05	32.1111
rs2393775	SHBG	A	G	0.015	0.001	2e-80	425097	0.000529011	225
rs73214164	SHBG	T	C	0.01	0.001	4.9e-22	425097	0.000235185	100
rs12311848	SHBG	G	A	0.01	0.001	1.1e-33	425097	0.000235185	100
rs1725788	SHBG	G	A	0.006	0.001	3.3e-09	425097	8.47e-05	36
rs749170	SHBG	T	C	0.005	0.001	7e-10	425097	5.88e-05	25
rs9533843	SHBG	A	G	0.005	0.001	1.8e-08	425097	5.88e-05	25
rs41284816	SHBG	T	G	0.031	0.003	1.5e-25	425097	0.000251121	106.778
rs3116625	SHBG	C	T	0.007	0.001	1.1e-13	425097	0.000115255	49
rs11843816	SHBG	C	T	0.013	0.002	3e-08	425097	9.94e-05	42.25
rs750598	SHBG	A	G	0.005	0.001	9.5e-09	425097	5.88e-05	25
rs373373	SHBG	A	C	0.011	0.002	1.3e-09	425097	7.12e-05	30.25
rs116338429	SHBG	T	C	0.008	0.001	2.1e-11	425097	0.000150531	64
rs112035922	SHBG	C	T	0.008	0.001	1.9e-18	425097	0.000150531	64
rs2064482	SHBG	T	C	0.012	0.001	1.5e-43	425097	0.000338632	144
rs11621792	SHBG	C	T	0.019	0.001	1.8e-117	425097	0.000848497	361
rs12435790	SHBG	G	A	0.01	0.002	5.8e-10	425097	5.88e-05	25
rs2239222	SHBG	G	A	0.011	0.001	9.4e-35	425097	0.00028456	121
rs13379043	SHBG	C	T	0.01	0.001	2.6e-28	425097	0.000235185	100
rs1005421	SHBG	C	T	0.007	0.001	7.6e-20	425097	0.000115255	49
rs28929474	SHBG	T	C	0.096	0.003	1e-200	425097	0.00240307	1024
rs17580	SHBG	A	T	0.026	0.002	1.9e-42	425097	0.000397398	169
rs3742366	SHBG	C	T	0.008	0.001	9.7e-23	425097	0.000150531	64
rs2498786	SHBG	C	G	0.01	0.001	1.5e-32	425097	0.000235185	100
rs56112295	SHBG	T	C	0.006	0.001	1.6e-10	425097	8.47e-05	36
rs28510484	SHBG	G	C	0.008	0.001	3.8e-12	425097	0.000150531	64
rs55800572	SHBG	G	C	0.008	0.001	6.8e-20	425097	0.000150531	64
rs2454352	SHBG	C	T	0.007	0.001	1.8e-12	425097	0.000115255	49
rs275177	SHBG	C	T	0.008	0.001	2.7e-11	425097	0.000150531	64
rs28790585	SHBG	C	T	0.006	0.001	1.5e-09	425097	8.47e-05	36
rs11637681	SHBG	A	G	0.008	0.001	2.2e-18	425097	0.000150531	64
rs139974673	SHBG	T	C	0.066	0.003	5.1e-147	425097	0.00113727	484
rs1008805	SHBG	A	G	0.005	0.001	6.1e-09	425097	5.88e-05	25
rs181598957	SHBG	A	G	0.024	0.003	3.5e-13	425097	0.000150531	64
rs79391862	SHBG	A	C	0.082	0.004	2.2e-121	425097	0.000987622	420.25
rs4775191	SHBG	A	C	0.007	0.001	9.8e-16	425097	0.000115255	49
rs339998	SHBG	T	C	0.005	0.001	5.1e-09	425097	5.88e-05	25
rs3848125	SHBG	A	G	0.005	0.001	1.5e-11	425097	5.88e-05	25
rs76428668	SHBG	T	G	0.009	0.001	9.1e-24	425097	0.000190508	81
rs8038465	SHBG	T	C	0.005	0.001	3e-10	425097	5.88e-05	25
rs112500920	SHBG	T	C	0.012	0.002	4e-11	425097	8.47e-05	36
rs9672839	SHBG	C	A	0.005	0.001	6.5e-09	425097	5.88e-05	25
rs12898856	SHBG	C	T	0.01	0.001	5.4e-36	425097	0.000235185	100
rs56332871	SHBG	A	C	0.035	0.001	1e-200	425097	0.00287341	1225
rs28469124	SHBG	C	G	0.01	0.001	6.6e-13	425097	0.000235185	100
rs28372698	SHBG	A	T	0.005	0.001	6e-09	425097	5.88e-05	25
rs3747587	SHBG	G	C	0.01	0.001	3e-21	425097	0.000235185	100
rs720130	SHBG	G	T	0.005	0.001	5.1e-12	425097	5.88e-05	25
rs3743588	SHBG	G	A	0.007	0.001	9e-17	425097	0.000115255	49
rs12928099	SHBG	A	C	0.01	0.001	4e-29	425097	0.000235185	100
rs41278174	SHBG	A	G	0.013	0.003	3e-08	425097	4.42e-05	18.7778
rs34050011	SHBG	A	C	0.006	0.001	1.2e-09	425097	8.47e-05	36
rs11643656	SHBG	G	A	0.007	0.001	5.4e-09	425097	0.000115255	49
rs246192	SHBG	G	C	0.007	0.001	1.4e-16	425097	0.000115255	49
rs61733486	SHBG	C	T	0.011	0.002	5.6e-10	425097	7.12e-05	30.25
rs77147683	SHBG	A	C	0.005	0.001	8.7e-09	425097	5.88e-05	25
rs2925979	SHBG	C	T	0.007	0.001	2.3e-16	425097	0.000115255	49
rs4782568	SHBG	G	C	0.013	0.001	4.3e-58	425097	0.000397398	169
rs11641834	SHBG	C	T	0.01	0.001	1e-36	425097	0.000235185	100
rs56292801	SHBG	A	G	0.009	0.001	1e-25	425097	0.000190508	81
rs11078597	SHBG	C	T	0.017	0.001	2.7e-61	425097	0.000679383	289
rs9902384	SHBG	A	G	0.006	0.001	8.2e-09	425097	8.47e-05	36
rs858519	SHBG	C	T	0.097	0.001	1e-200	425097	0.0216545	9409
rs8066941	SHBG	T	G	0.012	0.001	5.9e-40	425097	0.000338632	144
rs17669311	SHBG	G	A	0.009	0.001	2.1e-29	425097	0.000190508	81
rs12937088	SHBG	G	A	0.006	0.001	8.5e-17	425097	8.47e-05	36
rs8079418	SHBG	C	T	0.014	0.001	3.7e-65	425097	0.000460859	196
rs12943365	SHBG	G	C	0.009	0.001	5.5e-30	425097	0.000190508	81
rs17138478	SHBG	A	C	0.009	0.001	3.3e-14	425097	0.000190508	81
rs17616365	SHBG	G	A	0.022	0.002	3.2e-23	425097	0.00028456	121
rs650558	SHBG	C	T	0.007	0.001	2.2e-14	425097	0.000115255	49
rs10048173	SHBG	G	A	0.015	0.001	1.5e-80	425097	0.000529011	225
rs11655704	SHBG	C	T	0.032	0.001	1e-200	425097	0.00240307	1024
rs8077316	SHBG	T	C	0.006	0.001	1.6e-10	425097	8.47e-05	36
rs8074363	SHBG	C	T	0.006	0.001	6.1e-11	425097	8.47e-05	36
rs76708468	SHBG	T	C	0.013	0.002	4.5e-09	425097	9.94e-05	42.25
rs17650301	SHBG	C	A	0.005	0.001	1.2e-09	425097	5.88e-05	25
rs1801689	SHBG	A	C	0.038	0.002	3e-60	425097	0.000848497	361
rs7211695	SHBG	A	G	0.008	0.001	1.4e-24	425097	0.000150531	64
rs34931250	SHBG	T	C	0.01	0.002	6.1e-10	425097	5.88e-05	25
rs9282552	SHBG	T	C	0.007	0.001	4.7e-18	425097	0.000115255	49
rs1605750	SHBG	A	G	0.005	0.001	4.6e-10	425097	5.88e-05	25
rs72844546	SHBG	C	T	0.01	0.001	2.8e-33	425097	0.000235185	100
rs2587505	SHBG	T	C	0.006	0.001	1.3e-11	425097	8.47e-05	36
rs10153315	SHBG	T	C	0.008	0.001	2.9e-24	425097	0.000150531	64
rs11664106	SHBG	T	A	0.007	0.001	7.1e-17	425097	0.000115255	49
rs9945126	SHBG	C	G	0.004	0.001	1.3e-08	425097	3.76e-05	16
rs55855238	SHBG	C	T	0.01	0.001	5.1e-29	425097	0.000235185	100
rs6567230	SHBG	T	A	0.006	0.001	1.6e-11	425097	8.47e-05	36
rs620068	SHBG	A	G	0.005	0.001	7.6e-10	425097	5.88e-05	25
rs12454712	SHBG	C	T	0.01	0.001	1e-32	425097	0.000235185	100
rs3829639	SHBG	A	G	0.008	0.001	1.3e-19	425097	0.000150531	64
rs34668346	SHBG	A	G	0.005	0.001	8.9e-10	425097	5.88e-05	25
rs150122016	SHBG	G	T	0.016	0.003	8.1e-09	425097	6.69e-05	28.4444
rs1640269	SHBG	C	A	0.019	0.001	9.1e-101	425097	0.000848497	361
rs11539938	SHBG	C	T	0.01	0.001	2.4e-29	425097	0.000235185	100
rs60018147	SHBG	G	A	0.014	0.001	2.6e-25	425097	0.000460859	196
rs10221473	SHBG	G	A	0.007	0.001	6.6e-13	425097	0.000115255	49
rs8107967	SHBG	G	A	0.007	0.001	1.3e-15	425097	0.000115255	49
rs281439	SHBG	C	G	0.006	0.001	3e-08	425097	8.47e-05	36
rs8101895	SHBG	A	T	0.007	0.001	3.5e-13	425097	0.000115255	49
rs7252372	SHBG	G	C	0.009	0.001	8.2e-27	425097	0.000190508	81
rs202200760	SHBG	C	G	0.073	0.002	1e-200	425097	0.0031242	1332.25
rs4805881	SHBG	C	A	0.009	0.001	4.3e-29	425097	0.000190508	81
rs45512696	SHBG	T	C	0.021	0.001	2e-86	425097	0.00103633	441
rs11666245	SHBG	G	A	0.017	0.002	7e-20	425097	0.000169932	72.25
rs11673023	SHBG	C	A	0.007	0.001	9.6e-12	425097	0.000115255	49
rs483082	SHBG	T	G	0.009	0.001	1.9e-21	425097	0.000190508	81
rs5112	SHBG	G	C	0.008	0.001	4.9e-20	425097	0.000150531	64
rs34255979	SHBG	T	C	0.028	0.001	1.5e-108	425097	0.00184089	784
rs111981233	SHBG	G	T	0.021	0.002	1.6e-46	425097	0.000259285	110.25
rs11672485	SHBG	C	T	0.005	0.001	1.1e-12	425097	5.88e-05	25
rs4077285	SHBG	G	C	0.012	0.001	1.9e-15	425097	0.000338632	144
rs16988208	SHBG	G	T	0.007	0.001	1.7e-10	425097	0.000115255	49
rs11545185	SHBG	A	G	0.009	0.001	2.2e-16	425097	0.000190508	81
rs144033177	SHBG	A	C	0.018	0.003	1.1e-08	425097	8.47e-05	36
rs1741288	SHBG	A	G	0.005	0.001	2.3e-11	425097	5.88e-05	25
rs7261425	SHBG	G	C	0.005	0.001	2.7e-08	425097	5.88e-05	25
rs6048205	SHBG	A	G	0.012	0.002	3.6e-08	425097	8.47e-05	36
rs13042148	SHBG	C	T	0.014	0.001	9e-39	425097	0.000460859	196
rs6029640	SHBG	G	A	0.01	0.001	9.6e-33	425097	0.000235185	100
rs6073431	SHBG	T	C	0.017	0.001	5.1e-92	425097	0.000679383	289
rs1412957	SHBG	A	G	0.007	0.001	3.5e-16	425097	0.000115255	49
rs6018424	SHBG	T	C	0.008	0.001	4.4e-14	425097	0.000150531	64
rs55987409	SHBG	T	C	0.018	0.002	6.4e-28	425097	0.000190508	81
rs61744628	SHBG	A	G	0.017	0.003	1.7e-11	425097	7.55e-05	32.1111
rs6123685	SHBG	A	G	0.005	0.001	3.8e-09	425097	5.88e-05	25
rs62217799	SHBG	G	T	0.007	0.001	2.2e-15	425097	0.000115255	49
rs1475883	SHBG	G	A	0.004	0.001	2.4e-08	425097	3.76e-05	16
rs112078975	SHBG	G	A	0.012	0.002	8.4e-11	425097	8.47e-05	36
rs4818008	SHBG	T	A	0.005	0.001	2.7e-08	425097	5.88e-05	25
rs35598889	SHBG	C	T	0.007	0.001	8.5e-15	425097	0.000115255	49
rs759404	SHBG	C	T	0.01	0.002	4e-08	425097	5.88e-05	25
rs9606233	SHBG	C	G	0.005	0.001	8.9e-12	425097	5.88e-05	25
rs4820091	SHBG	G	T	0.011	0.001	1.6e-21	425097	0.00028456	121
rs6005840	SHBG	A	G	0.012	0.001	3e-42	425097	0.000338632	144
rs5749082	SHBG	T	A	0.011	0.001	3.1e-36	425097	0.00028456	121
rs9610329	SHBG	C	T	0.006	0.001	7.6e-13	425097	8.47e-05	36
rs13057133	SHBG	C	T	0.007	0.001	3e-15	425097	0.000115255	49
rs2075915	SHBG	A	G	0.006	0.001	2.4e-11	425097	8.47e-05	36
rs738409	SHBG	G	C	0.023	0.001	3.1e-114	425097	0.00124288	529
rs135563	SHBG	T	C	0.005	0.001	1.7e-09	425097	5.88e-05	25
rs36171610	SHBG	G	A	0.006	0.001	2e-11	425097	8.47e-05	36
rs182050989	Testosterone	C	T	0.027	0.004	1.2e-12	30850	0.00147473	45.5625
rs4453027	Testosterone	G	T	0.01	0.001	5.5e-15	30850	0.00323102	100
rs4912377	Testosterone	C	A	0.008	0.001	1.4e-09	30850	0.00207026	64
rs12745935	Testosterone	G	A	0.008	0.001	1.5e-08	30850	0.00207026	64
rs6684361	Testosterone	C	T	0.025	0.001	2.5e-70	30850	0.019857	625
rs1977658	Testosterone	T	G	0.015	0.001	1.6e-27	30850	0.00724055	225
rs41264630	Testosterone	A	G	0.014	0.002	3.9e-09	30850	0.00158581	49
rs267733	Testosterone	A	G	0.012	0.002	1.2e-12	30850	0.00116558	36
rs1870940	Testosterone	G	A	0.01	0.001	2.9e-12	30850	0.00323102	100
rs72708239	Testosterone	A	G	0.01	0.001	1.5e-10	30850	0.00323102	100
rs733190	Testosterone	T	C	0.008	0.001	1.6e-09	30850	0.00207026	64
rs61320678	Testosterone	G	T	0.01	0.002	2.3e-11	30850	0.000809717	25
rs78851238	Testosterone	C	T	0.009	0.002	5e-08	30850	0.000655971	20.25
rs61823391	Testosterone	T	C	0.011	0.001	4.2e-16	30850	0.00390688	121
rs62115715	Testosterone	C	T	0.03	0.004	8.3e-14	30850	0.00182002	56.25
rs3771243	Testosterone	A	G	0.009	0.001	2.5e-12	30850	0.00261873	81
rs1260326	Testosterone	C	T	0.028	0.001	3.5e-103	30850	0.0247835	784
rs2374456	Testosterone	G	C	0.008	0.001	1e-09	30850	0.00207026	64
rs58839393	Testosterone	A	T	0.016	0.002	3.9e-19	30850	0.00207026	64
rs111861797	Testosterone	T	C	0.012	0.002	3.3e-13	30850	0.00116558	36
rs11888201	Testosterone	C	G	0.007	0.001	3.3e-08	30850	0.00158581	49
rs2723065	Testosterone	G	A	0.011	0.001	1.3e-14	30850	0.00390688	121
rs10202148	Testosterone	G	A	0.009	0.001	2.7e-10	30850	0.00261873	81
rs590097	Testosterone	G	T	0.019	0.001	3.8e-48	30850	0.0115664	361
rs62162863	Testosterone	G	T	0.01	0.001	6.6e-11	30850	0.00323102	100
rs1128249	Testosterone	T	G	0.009	0.001	4.1e-13	30850	0.00261873	81
rs56117787	Testosterone	G	A	0.013	0.002	1.9e-14	30850	0.00136766	42.25
rs2011425	Testosterone	T	G	0.025	0.002	3.1e-26	30850	0.00503931	156.25
rs7618363	Testosterone	C	G	0.012	0.002	1.3e-10	30850	0.00116558	36
rs3103310	Testosterone	A	G	0.009	0.002	2.7e-09	30850	0.000655971	20.25
rs73075656	Testosterone	G	T	0.015	0.002	2.1e-15	30850	0.00182002	56.25
rs57615517	Testosterone	G	A	0.008	0.001	4.7e-10	30850	0.00207026	64
rs696516	Testosterone	G	T	0.008	0.001	1.1e-09	30850	0.00207026	64
rs4678408	Testosterone	G	A	0.009	0.001	5.9e-12	30850	0.00261873	81
rs9850919	Testosterone	C	T	0.007	0.001	4.7e-08	30850	0.00158581	49
rs56271032	Testosterone	G	A	0.011	0.002	3.6e-09	30850	0.000979591	30.25
rs36205397	Testosterone	G	A	0.01	0.001	1.3e-13	30850	0.00323102	100
rs7686914	Testosterone	C	T	0.011	0.001	9.2e-18	30850	0.00390688	121
rs4632729	Testosterone	A	G	0.015	0.001	2.1e-30	30850	0.00724055	225
rs13152154	Testosterone	C	T	0.008	0.001	7.3e-09	30850	0.00207026	64
rs1408	Testosterone	G	A	0.011	0.001	6.8e-19	30850	0.00390688	121
rs10017280	Testosterone	C	T	0.012	0.002	1.2e-09	30850	0.00116558	36
rs2903385	Testosterone	A	G	0.009	0.001	2.1e-14	30850	0.00261873	81
rs4245930	Testosterone	G	A	0.007	0.001	2.4e-08	30850	0.00158581	49
rs62314881	Testosterone	G	T	0.011	0.002	2.1e-10	30850	0.000979591	30.25
rs11937496	Testosterone	G	A	0.007	0.001	2.9e-08	30850	0.00158581	49
rs112694713	Testosterone	A	G	0.041	0.006	3.5e-13	30850	0.00151131	46.6944
rs9686661	Testosterone	C	T	0.012	0.002	1.3e-14	30850	0.00116558	36
rs4431325	Testosterone	T	C	0.021	0.003	9.9e-15	30850	0.00158581	49
rs77741622	Testosterone	G	A	0.009	0.001	9.2e-11	30850	0.00261873	81
rs784420	Testosterone	G	A	0.013	0.001	3.2e-21	30850	0.00544827	169
rs112530420	Testosterone	C	T	0.01	0.002	2.3e-08	30850	0.000809717	25
rs12658172	Testosterone	G	C	0.018	0.002	2.7e-23	30850	0.00261873	81
rs4835948	Testosterone	T	C	0.007	0.001	2.9e-09	30850	0.00158581	49
rs13185520	Testosterone	A	G	0.008	0.001	9.1e-10	30850	0.00207026	64
rs62394296	Testosterone	T	C	0.012	0.002	4.2e-10	30850	0.00116558	36
rs9272309	Testosterone	A	G	0.013	0.001	1.1e-19	30850	0.00544827	169
rs6939861	Testosterone	G	A	0.009	0.001	3.4e-09	30850	0.00261873	81
rs6458331	Testosterone	T	C	0.014	0.001	1.2e-22	30850	0.00631321	196
rs57323441	Testosterone	C	A	0.011	0.002	2.2e-09	30850	0.000979591	30.25
rs1681967	Testosterone	A	G	0.015	0.002	5.9e-10	30850	0.00182002	56.25
rs221584	Testosterone	G	A	0.01	0.002	1.6e-08	30850	0.000809717	25
rs7759938	Testosterone	T	C	0.01	0.001	1.7e-13	30850	0.00323102	100
rs36182456	Testosterone	A	G	0.018	0.002	2.1e-33	30850	0.00261873	81
rs577721086	Testosterone	T	C	0.02	0.003	3.4e-11	30850	0.00143859	44.4444
rs520829	Testosterone	G	T	0.01	0.001	2.2e-16	30850	0.00323102	100
rs12702516	Testosterone	A	C	0.011	0.002	3.7e-09	30850	0.000979591	30.25
rs10278686	Testosterone	T	C	0.01	0.001	1.3e-14	30850	0.00323102	100
rs6462989	Testosterone	A	C	0.008	0.001	1.5e-09	30850	0.00207026	64
rs34060476	Testosterone	G	A	0.02	0.002	5.3e-26	30850	0.00323102	100
rs445	Testosterone	C	T	0.012	0.002	1.2e-08	30850	0.00116558	36
rs45446698	Testosterone	T	G	0.12	0.003	1e-200	30850	0.0493066	1600
rs11556924	Testosterone	T	C	0.008	0.001	1.2e-09	30850	0.00207026	64
rs157934	Testosterone	C	T	0.008	0.001	3.4e-09	30850	0.00207026	64
rs2306847	Testosterone	T	A	0.019	0.002	5.2e-34	30850	0.00291691	90.25
rs4725944	Testosterone	C	G	0.007	0.001	4.6e-08	30850	0.00158581	49
rs9638084	Testosterone	G	A	0.007	0.001	1.6e-08	30850	0.00158581	49
rs73200740	Testosterone	A	C	0.009	0.002	1.8e-09	30850	0.000655971	20.25
rs201643157	Testosterone	T	C	0.009	0.001	9e-10	30850	0.00261873	81
rs881301	Testosterone	T	C	0.008	0.001	6.4e-10	30850	0.00207026	64
rs35222808	Testosterone	C	A	0.009	0.001	5.7e-10	30850	0.00261873	81
rs150539196	Testosterone	G	A	0.022	0.004	3.5e-10	30850	0.000979591	30.25
rs34955534	Testosterone	G	A	0.015	0.002	6.5e-12	30850	0.00182002	56.25
rs35783704	Testosterone	A	G	0.02	0.002	2.6e-20	30850	0.00323102	100
rs6471583	Testosterone	G	A	0.011	0.001	1.1e-19	30850	0.00390688	121
rs12683780	Testosterone	A	C	0.01	0.001	2.8e-13	30850	0.00323102	100
rs4961485	Testosterone	T	C	0.016	0.003	5.9e-10	30850	0.000921175	28.4444
rs17810415	Testosterone	G	A	0.01	0.002	6.7e-09	30850	0.000809717	25
rs10971921	Testosterone	A	G	0.014	0.002	7.4e-13	30850	0.00158581	49
rs1547308	Testosterone	C	T	0.012	0.002	6.8e-15	30850	0.00116558	36
rs10817260	Testosterone	C	T	0.014	0.002	6.9e-17	30850	0.00158581	49
rs10982192	Testosterone	T	C	0.009	0.002	2.2e-08	30850	0.000655971	20.25
rs494242	Testosterone	C	T	0.008	0.001	3.1e-09	30850	0.00207026	64
rs35182096	Testosterone	C	T	0.008	0.001	3.6e-08	30850	0.00207026	64
rs36032941	Testosterone	C	A	0.023	0.001	5e-56	30850	0.0168584	529
rs1171617	Testosterone	T	G	0.017	0.002	8.5e-31	30850	0.00233651	72.25
rs2675611	Testosterone	T	C	0.007	0.001	3.4e-08	30850	0.00158581	49
rs10740131	Testosterone	T	A	0.038	0.001	2.5e-196	30850	0.0447142	1444
rs1204083	Testosterone	C	G	0.012	0.001	2.8e-18	30850	0.00464606	144
rs1782652	Testosterone	T	A	0.008	0.001	9.5e-09	30850	0.00207026	64
rs11572082	Testosterone	C	G	0.013	0.002	8e-11	30850	0.00136766	42.25
rs11191801	Testosterone	A	C	0.009	0.001	6e-12	30850	0.00261873	81
rs74440003	Testosterone	A	T	0.008	0.001	1.1e-08	30850	0.00207026	64
rs11564722	Testosterone	T	C	0.009	0.002	8.2e-09	30850	0.000655971	20.25
rs7937758	Testosterone	A	G	0.007	0.001	2.9e-08	30850	0.00158581	49
rs11023881	Testosterone	T	A	0.009	0.001	1.7e-11	30850	0.00261873	81
rs2035838	Testosterone	A	G	0.011	0.002	2.5e-10	30850	0.000979591	30.25
rs12294104	Testosterone	T	C	0.009	0.002	9.4e-09	30850	0.000655971	20.25
rs171021	Testosterone	C	T	0.014	0.001	2.7e-21	30850	0.00631321	196
rs12796488	Testosterone	C	A	0.01	0.002	1.4e-08	30850	0.000809717	25
rs4938576	Testosterone	G	T	0.007	0.001	1.5e-08	30850	0.00158581	49
rs10892924	Testosterone	T	A	0.011	0.001	2.7e-17	30850	0.00390688	121
rs12788072	Testosterone	G	A	0.01	0.002	2.7e-08	30850	0.000809717	25
rs618888	Testosterone	T	G	0.008	0.001	3.5e-08	30850	0.00207026	64
rs56196860	Testosterone	A	C	0.064	0.004	7.2e-71	30850	0.00822992	256
rs180435	Testosterone	G	C	0.01	0.002	3e-09	30850	0.000809717	25
rs2583949	Testosterone	C	T	0.012	0.002	5e-09	30850	0.00116558	36
rs9509847	Testosterone	C	A	0.02	0.001	1.6e-52	30850	0.0128	400
rs41284816	Testosterone	T	G	0.026	0.005	1.5e-08	30850	0.000875732	27.04
rs9543012	Testosterone	C	T	0.008	0.001	2.6e-10	30850	0.00207026	64
rs2038695	Testosterone	C	A	0.007	0.001	2.1e-08	30850	0.00158581	49
rs72660136	Testosterone	T	C	0.021	0.004	8.5e-10	30850	0.000892638	27.5625
rs7342537	Testosterone	G	A	0.036	0.005	5.5e-13	30850	0.00167757	51.84
rs2256191	Testosterone	T	C	0.008	0.001	7.4e-09	30850	0.00207026	64
rs28929474	Testosterone	T	C	0.04	0.005	1.1e-17	30850	0.00207026	64
rs12436785	Testosterone	C	T	0.011	0.001	7e-16	30850	0.00390688	121
rs28576256	Testosterone	G	A	0.013	0.002	9.1e-12	30850	0.00136766	42.25
rs11629457	Testosterone	T	C	0.008	0.001	1.2e-08	30850	0.00207026	64
rs73365510	Testosterone	A	G	0.022	0.003	4e-12	30850	0.00174017	53.7778
rs7183977	Testosterone	C	T	0.021	0.001	3.1e-57	30850	0.0140935	441
rs55707100	Testosterone	C	T	0.027	0.004	7.7e-12	30850	0.00147473	45.5625
rs79391862	Testosterone	A	C	0.041	0.006	2.4e-14	30850	0.00151131	46.6944
rs35698268	Testosterone	G	C	0.01	0.002	4.6e-10	30850	0.000809717	25
rs12914034	Testosterone	A	T	0.007	0.001	4.7e-08	30850	0.00158581	49
rs2201003	Testosterone	A	G	0.008	0.001	6.7e-10	30850	0.00207026	64
rs4464040	Testosterone	C	T	0.014	0.002	2.8e-16	30850	0.00158581	49
rs35816571	Testosterone	C	G	0.014	0.002	1.4e-16	30850	0.00158581	49
rs1822246	Testosterone	A	G	0.008	0.001	1.6e-09	30850	0.00207026	64
rs56332871	Testosterone	A	C	0.017	0.001	3.5e-34	30850	0.00928097	289
rs370222	Testosterone	G	A	0.01	0.001	3.1e-12	30850	0.00323102	100
rs28495625	Testosterone	A	C	0.013	0.002	1.2e-12	30850	0.00136766	42.25
rs2764772	Testosterone	A	T	0.008	0.001	9.9e-10	30850	0.00207026	64
rs2061679	Testosterone	T	C	0.033	0.003	1.5e-36	30850	0.00390688	121
rs2287322	Testosterone	G	A	0.009	0.002	1.1e-08	30850	0.000655971	20.25
rs1799941	Testosterone	A	G	0.064	0.001	1e-200	30850	0.117209	4096
rs941446	Testosterone	T	C	0.008	0.001	3.5e-10	30850	0.00207026	64
rs55885610	Testosterone	C	T	0.023	0.004	2.6e-10	30850	0.00107057	33.0625
rs9913470	Testosterone	A	G	0.014	0.002	5.3e-15	30850	0.00158581	49
rs1317701	Testosterone	C	T	0.017	0.001	3.7e-34	30850	0.00928097	289
rs28421540	Testosterone	A	C	0.011	0.001	3e-14	30850	0.00390688	121
rs17089026	Testosterone	G	T	0.053	0.004	7.1e-37	30850	0.00565864	175.562
rs79384925	Testosterone	C	A	0.026	0.002	2e-41	30850	0.00544827	169
rs759068	Testosterone	A	G	0.011	0.001	5.2e-16	30850	0.00390688	121
rs77017252	Testosterone	T	A	0.01	0.002	4.8e-12	30850	0.000809717	25
rs8111359	Testosterone	C	T	0.02	0.002	1.9e-19	30850	0.00323102	100
rs4804669	Testosterone	A	G	0.013	0.002	2.4e-17	30850	0.00136766	42.25
rs146497684	Testosterone	T	A	0.044	0.004	1.2e-29	30850	0.00390688	121
rs34858588	Testosterone	C	G	0.016	0.002	4.3e-10	30850	0.00207026	64
rs11673591	Testosterone	A	T	0.012	0.001	4.8e-17	30850	0.00464606	144
rs67967246	Testosterone	C	A	0.015	0.002	9.2e-16	30850	0.00182002	56.25
rs2241388	Testosterone	T	C	0.011	0.001	3.2e-14	30850	0.00390688	121
rs78248023	Testosterone	A	C	0.019	0.002	1.6e-16	30850	0.00291691	90.25
rs6130613	Testosterone	T	C	0.011	0.001	2.9e-15	30850	0.00390688	121
rs6020423	Testosterone	C	T	0.01	0.002	6.4e-12	30850	0.000809717	25
rs2273991	Testosterone	G	C	0.013	0.002	3e-09	30850	0.00136766	42.25
rs8126001	Testosterone	T	C	0.01	0.001	2.3e-14	30850	0.00323102	100
rs12185851	Testosterone	C	T	0.009	0.002	6.7e-09	30850	0.000655971	20.25
rs5752773	Testosterone	G	C	0.011	0.001	2.2e-14	30850	0.00390688	121
rs5763800	Testosterone	A	G	0.027	0.004	9e-10	30850	0.00147473	45.5625
rs5751229	Testosterone	A	G	0.011	0.002	1.5e-12	30850	0.000979591	30.25
rs738409	Testosterone	G	C	0.015	0.002	7.4e-21	30850	0.00182002	56.25
rs41378347	Testosterone	G	A	0.015	0.002	5.2e-14	30850	0.00182002	56.25
rs62220604	Testosterone	A	G	0.008	0.001	1.6e-09	30850	0.00207026	64
rs17024393	BMI	T	C	-0.0644	0.0049	7.11e-39	806834	0.000214044	172.735
rs197374	BMI	T	C	0.0141	0.0017	3.16e-16	806834	8.53e-05	68.7924
rs10779751	BMI	A	G	0.0131	0.0018	2.66e-13	806834	6.56e-05	52.966
rs17544384	BMI	T	C	-0.0131	0.0023	2.28e-08	806834	4.02e-05	32.4405
rs7534091	BMI	A	G	-0.012	0.0018	6.65e-11	806834	5.51e-05	44.4444
rs74887628	BMI	A	G	0.0305	0.0054	1.76e-08	806834	3.95e-05	31.9016
rs4970991	BMI	T	C	0.0116	0.0021	1.81e-08	806834	3.78e-05	30.5125
rs61813324	BMI	T	C	0.0289	0.0028	3.2e-24	806834	0.00013202	106.532
rs1750307	BMI	A	T	0.0129	0.0018	2.78e-13	806834	6.37e-05	51.3611
rs79113395	BMI	A	G	-0.02	0.0022	2.03e-20	806834	0.00010242	82.6446
rs10733051	BMI	A	G	0.0093	0.0016	6.96e-09	806834	4.19e-05	33.7852
rs61828641	BMI	A	G	0.0223	0.003	2.49e-13	806834	6.85e-05	55.2544
rs543874	BMI	A	G	-0.0479	0.002	3.06e-125	806834	0.000710425	573.602
rs10920678	BMI	A	G	0.0149	0.0016	7.15e-20	806834	0.000107474	86.7227
rs2400414	BMI	T	C	-0.0126	0.0018	5.52e-13	806834	6.07e-05	49
rs61740466	BMI	A	G	-0.0142	0.0022	2.24e-10	806834	5.16e-05	41.6612
rs2820295	BMI	A	G	0.0235	0.0018	5.56e-39	806834	0.00021121	170.448
rs10920336	BMI	A	G	-0.0101	0.0017	4.2e-09	806834	4.37e-05	35.2976
rs1006317	BMI	T	G	0.016	0.0026	3.75e-10	806834	4.69e-05	37.8698
rs6661316	BMI	T	C	0.012	0.0016	1.72e-13	806834	6.97e-05	56.25
rs10864728	BMI	A	G	0.011	0.0019	1.2e-08	806834	4.15e-05	33.518
rs4655141	BMI	T	C	-0.0173	0.0022	6.2e-15	806834	7.66e-05	61.8368
rs946824	BMI	T	C	0.0197	0.0025	4.82e-15	806834	7.7e-05	62.0944
rs10909880	BMI	T	C	-0.0135	0.0016	2.21e-16	806834	8.82e-05	71.1914
rs2228552	BMI	T	G	0.0124	0.0019	1.8e-11	806834	5.28e-05	42.5928
rs4653017	BMI	T	C	0.0118	0.0018	1.11e-10	806834	5.33e-05	42.9753
rs7512146	BMI	T	G	-0.0097	0.0017	1.29e-08	806834	4.04e-05	32.5571
rs11577094	BMI	T	C	0.0186	0.003	3.28e-10	806834	4.76e-05	38.44
rs112646560	BMI	T	C	0.018	0.0023	1.29e-14	806834	7.59e-05	61.2476
rs2984618	BMI	T	G	0.0165	0.0016	3.8e-24	806834	0.000131791	106.348
rs657452	BMI	A	G	0.0188	0.0016	3.17e-30	806834	0.000171087	138.062
rs587271	BMI	T	C	0.012	0.0018	6.21e-11	806834	5.51e-05	44.4444
rs79906980	BMI	T	C	0.0158	0.0026	1.69e-09	806834	4.58e-05	36.929
rs12140153	BMI	T	G	-0.0353	0.0034	1.44e-25	806834	0.000133582	107.793
rs2503185	BMI	A	G	0.013	0.0017	1.33e-14	806834	7.25e-05	58.4775
rs3101336	BMI	T	C	-0.0254	0.0016	4.8e-54	806834	0.000312254	252.016
rs6656785	BMI	A	G	-0.0178	0.0016	3.06e-27	806834	0.000153373	123.766
rs34517439	BMI	A	C	0.0391	0.003	3.4e-39	806834	0.000210492	169.868
rs6696828	BMI	C	G	0.012	0.0018	6.42e-11	806834	5.51e-05	44.4444
rs11121210	BMI	T	C	-0.0111	0.0017	2.37e-10	806834	5.28e-05	42.6332
rs321237	BMI	A	G	0.0126	0.002	1.49e-10	806834	4.92e-05	39.69
rs11165643	BMI	T	C	0.0185	0.0016	4.49e-30	806834	0.000165671	133.691
rs12072739	BMI	A	G	-0.0169	0.0023	1.5e-13	806834	6.69e-05	53.9905
rs17094222	BMI	T	C	-0.0173	0.002	4.04e-18	806834	9.27e-05	74.8225
rs7907470	BMI	A	G	-0.0177	0.0031	7.36e-09	806834	4.04e-05	32.6004
rs11594179	BMI	T	C	-0.0109	0.0019	2.16e-08	806834	4.08e-05	32.9114
rs79780963	BMI	T	C	0.0244	0.0035	2.63e-12	806834	6.02e-05	48.6008
rs7903146	BMI	T	C	-0.0178	0.0018	1.67e-23	806834	0.000121188	97.7901
rs2257791	BMI	A	G	-0.0139	0.002	1.63e-12	806834	5.99e-05	48.3025
rs845084	BMI	A	G	0.0136	0.0019	3.22e-12	806834	6.35e-05	51.2355
rs17636031	BMI	T	C	-0.0154	0.0018	3.87e-17	806834	9.07e-05	73.1975
rs4880341	BMI	T	C	-0.013	0.0017	3.06e-14	806834	7.25e-05	58.4775
rs7893571	BMI	T	G	0.0125	0.0018	5.83e-12	806834	5.98e-05	48.2253
rs76638898	BMI	A	G	-0.0376	0.0065	8.15e-09	806834	4.15e-05	33.4618
rs7084454	BMI	A	G	0.0198	0.0018	4.51e-27	806834	0.000149946	121
rs10829164	BMI	T	C	0.0151	0.0024	2.37e-10	806834	4.91e-05	39.5851
rs4097319	BMI	T	G	0.0107	0.0017	4.32e-10	806834	4.91e-05	39.6159
rs12765914	BMI	T	C	0.0226	0.0031	1.96e-13	806834	6.59e-05	53.1488
rs1624134	BMI	C	G	0.01	0.0017	6.51e-09	806834	4.29e-05	34.6021
rs12259464	BMI	A	G	0.0109	0.0017	1.48e-10	806834	5.1e-05	41.1107
rs7070670	BMI	T	C	-0.0126	0.0021	7.14e-10	806834	4.46e-05	36
rs10761785	BMI	T	G	-0.0133	0.0016	3.47e-16	806834	8.56e-05	69.0977
rs12098284	BMI	T	C	0.0184	0.0026	9.87e-13	806834	6.21e-05	50.0828
rs11001259	BMI	A	T	-0.0138	0.0024	1.22e-08	806834	4.1e-05	33.0625
rs7899106	BMI	A	G	-0.0327	0.0037	1.72e-18	806834	9.68e-05	78.1074
rs10788494	BMI	C	G	0.0132	0.0017	5.51e-15	806834	7.47e-05	60.2907
rs147568678	BMI	T	C	0.0134	0.0023	3.42e-09	806834	4.21e-05	33.9433
rs2439823	BMI	A	G	-0.0165	0.0017	6.51e-22	806834	0.000116744	94.2042
rs2513999	BMI	A	G	-0.0154	0.0026	3.07e-09	806834	4.35e-05	35.0828
rs12286929	BMI	A	G	-0.0177	0.0016	1.93e-27	806834	0.000151655	122.379
rs76942203	BMI	A	G	0.0263	0.0041	9.08e-11	806834	5.1e-05	41.1475
rs3825061	BMI	T	C	0.014	0.0017	6.15e-16	806834	8.41e-05	67.8201
rs11218510	BMI	A	G	-0.014	0.002	6.79e-13	806834	6.07e-05	49
rs35483388	BMI	T	C	0.0125	0.002	2.61e-10	806834	4.84e-05	39.0625
rs7944782	BMI	T	G	-0.0144	0.0017	3.61e-17	806834	8.89e-05	71.7509
rs2007518	BMI	A	G	-0.013	0.0017	1.96e-14	806834	7.25e-05	58.4775
rs900144	BMI	T	C	0.0148	0.0017	1.53e-18	806834	9.39e-05	75.7924
rs1941213	BMI	A	C	0.0108	0.0019	1.59e-08	806834	4e-05	32.3102
rs329651	BMI	T	G	0.016	0.0021	2.13e-14	806834	7.19e-05	58.0499
rs12364470	BMI	T	G	-0.0187	0.0022	2.18e-17	806834	8.95e-05	72.25
rs2074314	BMI	T	C	0.0105	0.0017	1.37e-09	806834	4.73e-05	38.1488
rs6265	BMI	T	C	-0.0413	0.0021	7.4e-89	806834	0.000479147	386.778
rs570463	BMI	A	C	-0.0121	0.0018	4.33e-11	806834	5.6e-05	45.1883
rs11030618	BMI	T	C	0.011	0.0017	1.67e-10	806834	5.19e-05	41.8685
rs2065418	BMI	T	G	0.0139	0.0018	6.07e-15	806834	7.39e-05	59.6327
rs11246136	BMI	A	C	-0.0167	0.003	2.03e-08	806834	3.84e-05	30.9878
rs2862996	BMI	T	G	-0.0216	0.0017	3.6e-35	806834	0.00020005	161.439
rs10742752	BMI	T	C	-0.0123	0.0017	1.2e-13	806834	6.49e-05	52.3495
rs118081010	BMI	T	C	0.0518	0.0075	5.28e-12	806834	5.91e-05	47.702
rs7124681	BMI	A	C	0.0257	0.0016	3.96e-55	806834	0.000319671	258.004
rs6591407	BMI	A	C	-0.0124	0.0021	3.58e-09	806834	4.32e-05	34.8662
rs562664	BMI	T	C	-0.0138	0.0022	4.15e-10	806834	4.88e-05	39.3471
rs7102454	BMI	T	C	-0.0168	0.0018	3.84e-21	806834	0.000107955	87.1111
rs592483	BMI	T	C	-0.0137	0.0017	1.53e-16	806834	8.05e-05	64.9446
rs12282785	BMI	A	C	-0.0157	0.0023	1.43e-11	806834	5.77e-05	46.5955
rs349088	BMI	A	C	-0.013	0.0017	3.5e-14	806834	7.25e-05	58.4775
rs4256980	BMI	C	G	-0.0187	0.0017	8.63e-29	806834	0.000149946	121
rs12421848	BMI	A	G	-0.0141	0.0019	3.99e-13	806834	6.83e-05	55.072
rs10741329	BMI	A	G	0.0115	0.0018	3.91e-10	806834	5.06e-05	40.8179
rs3019466	BMI	T	C	-0.0128	0.0024	4.91e-08	806834	3.53e-05	28.4444
rs2605603	BMI	A	G	-0.0103	0.0016	2.04e-10	806834	5.14e-05	41.4414
rs6539064	BMI	C	G	0.0194	0.0019	1.14e-23	806834	0.000129198	104.255
rs1860561	BMI	A	G	0.0159	0.0019	1.71e-16	806834	8.68e-05	70.0305
rs11066188	BMI	A	G	-0.0114	0.0016	3.05e-12	806834	6.29e-05	50.7656
rs2707183	BMI	T	G	-0.0093	0.0017	4.89e-08	806834	3.71e-05	29.9273
rs11615578	BMI	T	C	0.0117	0.002	3.04e-09	806834	4.24e-05	34.2225
rs12369179	BMI	T	C	-0.034	0.0031	2.32e-28	806834	0.000149068	120.291
rs11060853	BMI	A	G	-0.0107	0.0019	3.1e-08	806834	3.93e-05	31.7147
rs11614340	BMI	T	C	-0.0117	0.0018	1.87e-10	806834	5.24e-05	42.25
rs10772983	BMI	T	C	-0.01	0.0016	6.21e-10	806834	4.84e-05	39.0625
rs11044430	BMI	A	T	0.0161	0.0023	3.77e-12	806834	6.07e-05	49
rs765125	BMI	T	C	-0.0098	0.0017	1.27e-08	806834	4.12e-05	33.2318
rs11046972	BMI	T	C	0.0176	0.0032	3.72e-08	806834	3.75e-05	30.25
rs10842240	BMI	C	G	0.0195	0.0025	1.21e-14	806834	7.54e-05	60.84
rs11170468	BMI	A	C	0.013	0.0019	1.12e-11	806834	5.8e-05	46.8144
rs1350430	BMI	T	C	-0.0125	0.0017	2.08e-13	806834	6.7e-05	54.0657
rs1126930	BMI	C	G	0.0341	0.0053	1e-10	806834	5.13e-05	41.3959
rs7138803	BMI	A	G	0.0297	0.0017	3.1e-71	806834	0.000378152	305.221
rs2271189	BMI	A	G	-0.0141	0.0018	9.26e-16	806834	7.6e-05	61.3611
rs7975187	BMI	A	G	-0.0137	0.0021	3.86e-11	806834	5.27e-05	42.5601
rs650198	BMI	T	C	-0.0137	0.0019	6.43e-13	806834	6.44e-05	51.9917
rs11115176	BMI	T	C	0.0131	0.0019	6.79e-12	806834	5.89e-05	47.5374
rs10506971	BMI	A	G	-0.0142	0.0017	4.69e-17	806834	8.65e-05	69.7716
rs11105839	BMI	A	T	-0.0113	0.0017	1.25e-11	806834	5.48e-05	44.1834
rs11611246	BMI	T	G	0.0223	0.002	2.04e-28	806834	0.000154063	124.323
rs2712665	BMI	T	C	-0.0108	0.0019	5.4e-09	806834	4e-05	32.3102
rs9888533	BMI	T	C	0.0125	0.0019	1.38e-10	806834	5.36e-05	43.2825
rs9522183	BMI	T	G	-0.0135	0.0019	2.1e-12	806834	6.26e-05	50.4848
rs12868881	BMI	A	T	0.0138	0.0017	1.4e-15	806834	8.17e-05	65.8962
rs9512648	BMI	A	G	0.0095	0.0017	4.11e-08	806834	3.87e-05	31.2284
rs7323	BMI	C	G	-0.0166	0.0019	2.18e-18	806834	9.46e-05	76.3324
rs4771218	BMI	A	G	-0.0141	0.0018	3.18e-15	806834	7.6e-05	61.3611
rs9595908	BMI	T	C	0.0154	0.0017	3.73e-20	806834	0.000101699	82.0623
rs9603697	BMI	T	C	0.0134	0.0018	1.69e-13	806834	6.87e-05	55.4198
rs12429545	BMI	A	G	0.0313	0.0024	1.42e-37	806834	0.000210761	170.085
rs962796	BMI	T	C	0.014	0.0021	1.88e-11	806834	5.51e-05	44.4444
rs9569777	BMI	T	G	-0.0201	0.0021	3.43e-21	806834	0.000113532	91.6122
rs9527895	BMI	T	C	-0.0158	0.0023	3.69e-12	806834	5.85e-05	47.1909
rs8181823	BMI	A	C	-0.0125	0.002	4.36e-10	806834	4.84e-05	39.0625
rs9599161	BMI	T	C	0.0098	0.0016	2.32e-09	806834	4.65e-05	37.5156
rs1441264	BMI	A	G	0.0174	0.0017	7.6e-25	806834	0.000129826	104.761
rs9531786	BMI	C	G	-0.0111	0.0018	4.11e-10	806834	4.71e-05	38.0278
rs77432547	BMI	A	G	-0.017	0.0021	1.44e-15	806834	8.12e-05	65.5329
rs1927790	BMI	T	C	-0.014	0.0016	1.57e-17	806834	9.49e-05	76.5625
rs9168	BMI	A	C	-0.0139	0.0019	1.08e-13	806834	6.63e-05	53.5208
rs7161194	BMI	A	G	0.019	0.0019	2.23e-24	806834	0.000123926	100
rs10145749	BMI	T	C	0.0161	0.0026	8.33e-10	806834	4.75e-05	38.3447
rs4906263	BMI	C	G	-0.0176	0.0018	8.11e-23	806834	0.00011848	95.6049
rs2273175	BMI	T	C	-0.0121	0.0018	3.69e-11	806834	5.6e-05	45.1883
rs10132280	BMI	A	C	-0.0214	0.0018	2.28e-33	806834	0.000175155	141.346
rs4981693	BMI	A	G	0.0202	0.002	7.89e-24	806834	0.000126416	102.01
rs225882	BMI	T	C	0.0113	0.0018	8.56e-10	806834	4.88e-05	39.4105
rs1958898	BMI	C	G	-0.0146	0.0021	4.23e-12	806834	5.99e-05	48.3356
rs61983990	BMI	A	G	0.0198	0.0035	1.91e-08	806834	3.97e-05	32.0033
rs4900714	BMI	T	G	0.015	0.0017	1e-18	806834	9.65e-05	77.8547
rs217669	BMI	T	C	-0.0172	0.0021	6.27e-16	806834	8.31e-05	67.0839
rs4430672	BMI	T	C	0.0124	0.0021	5e-09	806834	4.32e-05	34.8662
rs3902951	BMI	T	G	-0.0134	0.0019	2.88e-12	806834	6.16e-05	49.7396
rs17182027	BMI	A	G	-0.011	0.0017	1.46e-10	806834	5.19e-05	41.8685
rs7144011	BMI	T	G	0.0263	0.002	2.37e-40	806834	0.000214276	172.923
rs4517716	BMI	C	G	-0.0117	0.002	4.27e-09	806834	4.24e-05	34.2225
rs12888545	BMI	A	G	-0.0133	0.002	1.76e-11	806834	5.48e-05	44.2225
rs1951455	BMI	T	C	-0.0148	0.0019	6.05e-15	806834	7.52e-05	60.6759
rs942066	BMI	A	G	-0.0202	0.002	2.36e-24	806834	0.000126416	102.01
rs12594043	BMI	C	G	0.0102	0.0017	1.31e-09	806834	4.46e-05	36
rs7172627	BMI	A	G	-0.0114	0.0017	1.81e-11	806834	5.57e-05	44.9689
rs11636611	BMI	T	C	0.0104	0.0017	8.85e-10	806834	4.64e-05	37.4256
rs9944219	BMI	A	G	-0.0119	0.0017	8.14e-13	806834	6.07e-05	49
rs12912198	BMI	T	C	-0.01	0.0018	3.44e-08	806834	3.83e-05	30.8642
rs6493498	BMI	T	C	0.0137	0.0016	4.84e-17	806834	9.09e-05	73.3164
rs10518694	BMI	A	C	0.0144	0.0024	3.43e-09	806834	4.46e-05	36
rs12439632	BMI	C	G	0.0145	0.0023	3.68e-10	806834	4.93e-05	39.7448
rs339991	BMI	A	G	-0.0125	0.0017	3.51e-13	806834	6.7e-05	54.0657
rs1559673	BMI	A	C	0.0359	0.0049	2.21e-13	806834	6.65e-05	53.6781
rs2241423	BMI	A	G	-0.0298	0.0019	3.6e-54	806834	0.000304796	245.994
rs7171864	BMI	A	G	0.0132	0.0017	2.6e-14	806834	7.47e-05	60.2907
rs2470893	BMI	T	C	0.0107	0.0017	9.43e-10	806834	4.91e-05	39.6159
rs56151256	BMI	A	C	0.0166	0.0022	6.19e-14	806834	7.06e-05	56.9339
rs12914623	BMI	C	G	-0.0159	0.0019	2e-16	806834	8.68e-05	70.0305
rs72757415	BMI	T	G	-0.0159	0.0023	1.34e-11	806834	5.92e-05	47.7902
rs11633626	BMI	A	C	-0.0157	0.0018	7.27e-19	806834	9.43e-05	76.0772
rs6496248	BMI	A	T	0.0104	0.0018	2.93e-09	806834	4.14e-05	33.3827
rs12591120	BMI	T	C	0.012	0.0022	3.84e-08	806834	3.69e-05	29.7521
rs2715423	BMI	A	G	-0.0115	0.0019	1.9e-09	806834	4.54e-05	36.6343
rs9926784	BMI	T	C	0.0237	0.0021	1.08e-30	806834	0.000157836	127.367
rs194809	BMI	A	G	0.0126	0.0022	4.86e-09	806834	4.07e-05	32.8017
rs2342892	BMI	T	G	0.0126	0.0017	1.33e-13	806834	6.81e-05	54.9343
rs7498665	BMI	A	G	-0.0285	0.0017	1.14e-66	806834	0.000348222	281.055
rs3814883	BMI	T	C	0.0227	0.0017	1.47e-40	806834	0.00022094	178.301
rs214249	BMI	T	G	0.0138	0.0017	2.72e-15	806834	8.17e-05	65.8962
rs12448257	BMI	A	G	0.0161	0.002	9.04e-16	806834	8.03e-05	64.8025
rs879620	BMI	T	C	0.0226	0.0017	8.45e-39	806834	0.000218998	176.734
rs6500208	BMI	A	G	0.0146	0.002	3.21e-13	806834	6.6e-05	53.29
rs1477199	BMI	A	G	-0.0221	0.0023	5.15e-21	806834	0.000114418	92.327
rs7206790	BMI	C	G	-0.0606	0.0017	######	806834	0.00157246	1270.71
rs8057911	BMI	T	C	0.0125	0.0023	3.66e-08	806834	3.66e-05	29.5369
rs2058527	BMI	T	G	-0.0115	0.0019	1.8e-09	806834	4.54e-05	36.6343
rs889398	BMI	T	C	-0.0195	0.0016	3.23e-32	806834	0.000184062	148.535
rs35949039	BMI	T	G	-0.0215	0.0031	6.3e-12	806834	5.96e-05	48.1009
rs12926250	BMI	T	G	0.018	0.0028	1.78e-10	806834	5.12e-05	41.3265
rs756717	BMI	A	G	-0.0134	0.0017	2.38e-15	806834	7.7e-05	62.1315
rs4390583	BMI	A	C	-0.01	0.0018	1.63e-08	806834	3.83e-05	30.8642
rs12922346	BMI	C	G	0.0133	0.002	1.48e-11	806834	5.48e-05	44.2225
rs7206608	BMI	C	G	-0.013	0.0018	1.2e-12	806834	6.46e-05	52.1605
rs1075901	BMI	T	C	-0.0118	0.0016	4.43e-13	806834	6.74e-05	54.3906
rs3923783	BMI	A	C	-0.0222	0.0022	4.12e-23	806834	0.000126189	101.826
rs4986044	BMI	T	C	-0.0177	0.0016	1.27e-27	806834	0.000151655	122.379
rs11078883	BMI	C	G	-0.0126	0.0018	1.3e-12	806834	6.07e-05	49
rs8065172	BMI	A	G	-0.0124	0.002	5.29e-10	806834	4.76e-05	38.44
rs12150665	BMI	T	C	0.0168	0.0016	1.74e-24	806834	0.000136627	110.25
rs6607337	BMI	T	C	-0.0124	0.0019	2.55e-11	806834	5.28e-05	42.5928
rs56161855	BMI	A	T	-0.0233	0.0028	1.41e-16	806834	8.58e-05	69.2462
rs9299	BMI	T	C	0.0119	0.0018	1.87e-11	806834	5.42e-05	43.7068
rs11655587	BMI	T	C	-0.021	0.002	6.87e-26	806834	0.000136627	110.25
rs7774	BMI	A	C	0.0128	0.0021	4.22e-10	806834	4.6e-05	37.1519
rs11649864	BMI	A	G	0.0192	0.003	2.52e-10	806834	5.08e-05	40.96
rs12602912	BMI	T	C	0.0166	0.002	2.9e-16	806834	8.54e-05	68.89
rs312750	BMI	A	G	0.0097	0.0016	2.57e-09	806834	4.56e-05	36.7539
rs12939549	BMI	A	G	0.018	0.0016	3.68e-28	806834	0.000156839	126.562
rs35867081	BMI	A	G	0.015	0.0019	6.65e-15	806834	7.72e-05	62.3269
rs8097672	BMI	A	T	-0.0209	0.0024	3.26e-18	806834	9.4e-05	75.8351
rs891387	BMI	T	C	0.0208	0.0017	9.26e-35	806834	0.000185509	149.702
rs1945160	BMI	A	G	-0.0104	0.0018	5.65e-09	806834	4.14e-05	33.3827
rs1941696	BMI	A	G	0.0112	0.0017	4.74e-11	806834	5.38e-05	43.4048
rs474605	BMI	A	G	-0.0125	0.0017	2.72e-13	806834	6.7e-05	54.0657
rs1356506	BMI	T	C	0.0137	0.0018	8.39e-15	806834	7.18e-05	57.929
rs2612576	BMI	A	T	-0.0108	0.0019	8.49e-09	806834	4e-05	32.3102
rs9951619	BMI	T	G	-0.0152	0.0019	2.33e-15	806834	7.93e-05	64
rs6567160	BMI	T	C	-0.0552	0.0019	######	806834	0.00104504	844.055
rs17066856	BMI	T	C	0.035	0.0027	7.1e-38	806834	0.000208226	168.038
rs66595146	BMI	A	C	0.0135	0.002	9.09e-12	806834	5.65e-05	45.5625
rs17783165	BMI	T	C	-0.0128	0.0017	2.74e-13	806834	7.03e-05	56.692
rs11150911	BMI	A	C	0.0118	0.0018	3.72e-11	806834	5.33e-05	42.9753
rs478707	BMI	T	C	-0.015	0.0024	1.98e-10	806834	4.84e-05	39.0625
rs273512	BMI	T	C	0.0156	0.0018	4.48e-19	806834	9.31e-05	75.1111
rs17724992	BMI	A	G	0.0172	0.0018	5.23e-21	806834	0.000113156	91.3086
rs12981256	BMI	A	G	0.0151	0.0017	1.43e-18	806834	9.78e-05	78.8962
rs7258722	BMI	A	T	-0.02	0.0017	1.81e-30	806834	0.000171516	138.408
rs12611148	BMI	A	C	-0.0137	0.0024	1.42e-08	806834	4.04e-05	32.5851
rs45486197	BMI	A	G	0.0279	0.004	1.8e-12	806834	6.03e-05	48.6506
rs12462975	BMI	A	G	0.0193	0.0018	1.47e-25	806834	0.00014247	114.966
rs7245985	BMI	T	G	0.0119	0.0021	1.88e-08	806834	3.98e-05	32.1111
rs11882409	BMI	A	C	0.0121	0.0019	3.31e-10	806834	5.03e-05	40.5568
rs185350	BMI	T	C	0.0137	0.0016	9.1e-17	806834	9.09e-05	73.3164
rs895330	BMI	C	G	0.0196	0.0022	1.59e-19	806834	9.84e-05	79.3719
rs429358	BMI	T	C	0.0257	0.0026	2.6e-22	806834	0.000121083	97.7056
rs11672660	BMI	T	C	-0.0338	0.0021	6.83e-60	806834	0.000320975	259.057
rs9304665	BMI	A	T	0.023	0.002	2.2e-31	806834	0.000163885	132.25
rs3764625	BMI	T	G	0.0096	0.0017	2.42e-08	806834	3.95e-05	31.8893
rs4303732	BMI	T	C	0.0169	0.0017	1.26e-22	806834	0.000122472	98.827
rs264941	BMI	A	C	-0.0124	0.0017	1.84e-13	806834	6.59e-05	53.2042
rs10197031	BMI	T	C	-0.0161	0.0019	5.05e-18	806834	8.9e-05	71.8033
rs11902450	BMI	T	C	0.0167	0.0027	1.06e-09	806834	4.74e-05	38.2565
rs13033310	BMI	A	G	0.0146	0.0022	3.4e-11	806834	5.46e-05	44.0413
rs4988235	BMI	A	G	0.0124	0.0017	7.09e-13	806834	6.59e-05	53.2042
rs17814208	BMI	A	G	-0.0129	0.002	7.24e-11	806834	5.16e-05	41.6025
rs1451077	BMI	A	G	-0.0169	0.0019	1.43e-18	806834	9.8e-05	79.1163
rs2119753	BMI	A	G	0.01	0.0017	1e-08	806834	4.29e-05	34.6021
rs11695013	BMI	T	C	-0.0104	0.0017	2.43e-09	806834	4.64e-05	37.4256
rs3764835	BMI	A	G	-0.013	0.0024	3.84e-08	806834	3.64e-05	29.3403
rs12692596	BMI	T	C	0.012	0.0017	1.03e-12	806834	6.18e-05	49.827
rs62176243	BMI	A	T	0.0148	0.0022	2.41e-11	806834	5.61e-05	45.2562
rs56133507	BMI	T	G	-0.0131	0.0024	4.31e-08	806834	3.69e-05	29.7934
rs34234296	BMI	A	G	-0.0145	0.002	2.01e-13	806834	6.51e-05	52.5625
rs7588437	BMI	A	G	-0.0165	0.0017	2.32e-22	806834	0.000116744	94.2042
rs6716898	BMI	A	G	0.0127	0.0019	2.33e-11	806834	5.54e-05	44.6787
rs7593917	BMI	A	G	-0.0115	0.0016	9.67e-13	806834	6.4e-05	51.6602
rs4482463	BMI	A	C	-0.031	0.0031	4.85e-23	806834	0.000123926	100
rs11692326	BMI	T	C	0.0147	0.0019	1.69e-14	806834	7.42e-05	59.8587
rs73985439	BMI	A	C	-0.0131	0.0021	1.84e-10	806834	4.82e-05	38.9138
rs7599312	BMI	A	G	-0.0182	0.0018	1.52e-23	806834	0.000126695	102.235
rs12987009	BMI	A	T	-0.0109	0.0017	1.83e-10	806834	5.1e-05	41.1107
rs6725931	BMI	T	C	0.0187	0.0024	2.3e-15	806834	7.52e-05	60.7101
rs4973618	BMI	A	G	-0.0148	0.0018	1.25e-16	806834	8.38e-05	67.6049
rs6720868	BMI	T	C	0.0154	0.0018	1.82e-17	806834	9.07e-05	73.1975
rs7568228	BMI	C	G	-0.0104	0.0017	1e-09	806834	4.64e-05	37.4256
rs6710091	BMI	C	G	0.0103	0.0018	5.78e-09	806834	4.06e-05	32.7438
rs10182181	BMI	A	G	-0.0327	0.0016	2.45e-91	806834	0.000517424	417.691
rs935166	BMI	A	G	-0.0152	0.0019	8.69e-16	806834	7.93e-05	64
rs10168563	BMI	A	G	0.0126	0.0018	9.33e-12	806834	6.07e-05	49
rs3770890	BMI	T	G	-0.0297	0.0053	2.1e-08	806834	3.89e-05	31.4023
rs10185199	BMI	A	G	-0.0143	0.002	3.18e-13	806834	6.34e-05	51.1225
rs10169594	BMI	T	C	-0.012	0.0018	1.34e-11	806834	5.51e-05	44.4444
rs77165542	BMI	T	C	-0.0939	0.0053	1.51e-70	806834	0.00038889	313.891
rs7561278	BMI	T	C	0.0169	0.0021	4.89e-16	806834	8.03e-05	64.7642
rs930295	BMI	A	C	0.0208	0.0023	2.03e-19	806834	0.000101354	81.7845
rs805412	BMI	A	G	-0.0098	0.0017	1.14e-08	806834	4.12e-05	33.2318
rs4671328	BMI	T	G	0.0214	0.0017	3.42e-36	806834	0.000196363	158.464
rs6545714	BMI	A	G	-0.0194	0.0016	4.01e-32	806834	0.00018218	147.016
rs10929925	BMI	A	C	-0.0142	0.0016	3.05e-18	806834	9.76e-05	78.7656
rs13021737	BMI	A	G	-0.0578	0.0021	######	806834	0.000938049	757.56
rs2861685	BMI	T	C	0.0165	0.0019	7.82e-18	806834	9.35e-05	75.4155
rs17020497	BMI	A	G	0.014	0.0025	2.04e-08	806834	3.89e-05	31.36
rs12714199	BMI	T	C	-0.0141	0.0017	3.22e-16	806834	8.53e-05	68.7924
rs2423668	BMI	T	C	0.0106	0.0018	7.84e-09	806834	4.3e-05	34.679
rs1884389	BMI	T	C	-0.0108	0.0017	3.72e-10	806834	5e-05	40.3599
rs852056	BMI	T	C	0.0123	0.0019	2.15e-10	806834	5.19e-05	41.9086
rs1409818	BMI	T	C	0.0195	0.0028	2.59e-12	806834	6.01e-05	48.5013
rs8122855	BMI	A	G	0.0137	0.0018	4.11e-14	806834	7.18e-05	57.929
rs4813619	BMI	T	G	-0.0106	0.0018	1.7e-09	806834	4.3e-05	34.679
rs4812405	BMI	A	C	-0.0202	0.0033	1.28e-09	806834	4.64e-05	37.4692
rs742748	BMI	T	C	-0.0113	0.0017	1.13e-11	806834	5.48e-05	44.1834
rs79186842	BMI	A	G	0.0202	0.0028	2.6e-13	806834	6.45e-05	52.0459
rs17806224	BMI	A	G	-0.026	0.0022	7.91e-32	806834	0.000173078	139.669
rs1304549	BMI	A	G	-0.0118	0.0021	1.35e-08	806834	3.91e-05	31.5737
rs6010784	BMI	T	C	0.0106	0.0016	6.91e-11	806834	5.44e-05	43.8906
rs6512302	BMI	C	G	0.0134	0.002	1.52e-11	806834	5.56e-05	44.89
rs1884897	BMI	A	G	-0.0184	0.0017	2.7e-28	806834	0.000145175	117.149
rs2064044	BMI	A	C	-0.0123	0.0021	1.02e-08	806834	4.25e-05	34.3061
rs2832283	BMI	A	G	0.0115	0.002	4.72e-09	806834	4.1e-05	33.0625
rs13047416	BMI	C	G	0.0152	0.0018	6.93e-18	806834	8.84e-05	71.3086
rs8134638	BMI	T	C	-0.0133	0.002	1.57e-11	806834	5.48e-05	44.2225
rs8126575	BMI	T	G	0.0152	0.0025	5.88e-10	806834	4.58e-05	36.9664
rs427943	BMI	A	C	-0.0177	0.0017	3.6e-25	806834	0.00013434	108.405
rs11538	BMI	A	G	-0.0138	0.0023	1.09e-09	806834	4.46e-05	36
rs2238799	BMI	A	G	0.0102	0.0018	8.65e-09	806834	3.98e-05	32.1111
rs12628891	BMI	T	C	-0.0115	0.0019	5.85e-10	806834	4.54e-05	36.6343
rs12628051	BMI	T	C	0.0161	0.0018	2.9e-19	806834	9.91e-05	80.0031
rs28489620	BMI	A	G	-0.0151	0.0021	1.42e-12	806834	6.41e-05	51.7029
rs9615337	BMI	C	G	-0.011	0.002	2.05e-08	806834	3.75e-05	30.25
rs1436344	BMI	C	G	0.0147	0.0017	1.07e-17	806834	9.27e-05	74.7716
rs7640424	BMI	T	C	-0.0135	0.0018	1.23e-14	806834	6.97e-05	56.25
rs17681451	BMI	A	G	-0.0225	0.0031	7.37e-13	806834	6.53e-05	52.6795
rs6783054	BMI	A	C	0.0099	0.0017	6.22e-09	806834	4.2e-05	33.9135
rs6808814	BMI	T	C	0.0118	0.0019	1.31e-09	806834	4.78e-05	38.5706
rs10510419	BMI	T	G	-0.0168	0.0023	2.23e-13	806834	6.61e-05	53.3535
rs2600226	BMI	T	C	-0.0116	0.0018	1.42e-10	806834	5.15e-05	41.5309
rs7631156	BMI	A	G	0.0215	0.0018	3.33e-32	806834	0.000176795	142.67
rs1048637	BMI	T	G	-0.0094	0.0017	2.94e-08	806834	3.79e-05	30.5744
rs687339	BMI	T	C	0.0188	0.0019	4.32e-22	806834	0.000121331	97.9058
rs16851483	BMI	T	G	0.0352	0.0034	4.87e-25	806834	0.000132827	107.183
rs355777	BMI	C	G	0.0151	0.0017	2.13e-18	806834	9.78e-05	78.8962
rs9826775	BMI	A	G	0.0155	0.0024	6.61e-11	806834	5.17e-05	41.7101
rs2047648	BMI	A	T	-0.0133	0.002	7.95e-12	806834	5.48e-05	44.2225
rs3732927	BMI	T	C	0.0099	0.0017	1.13e-08	806834	4.2e-05	33.9135
rs12635553	BMI	A	T	0.0099	0.0017	4.1e-09	806834	4.2e-05	33.9135
rs39654	BMI	A	G	-0.0163	0.0017	1.75e-21	806834	0.000113931	91.9343
rs6443750	BMI	T	C	-0.0152	0.0021	7.25e-13	806834	6.49e-05	52.39
rs865809	BMI	A	G	0.0124	0.002	6.5e-10	806834	4.76e-05	38.44
rs9816226	BMI	A	T	-0.0315	0.0021	1.45e-50	806834	0.00027879	225
rs7616009	BMI	A	G	-0.0157	0.0024	4.33e-11	806834	5.3e-05	42.7934
rs6803161	BMI	T	C	0.0107	0.0019	2.71e-08	806834	3.93e-05	31.7147
rs4858193	BMI	T	C	0.0133	0.0019	2.44e-12	806834	6.07e-05	49
rs6804842	BMI	A	G	-0.0141	0.0016	7.57e-18	806834	9.62e-05	77.6602
rs11921432	BMI	T	C	-0.0189	0.0027	5.38e-12	806834	6.07e-05	49
rs1799923	BMI	A	G	-0.0224	0.0026	1.12e-17	806834	9.2e-05	74.2249
rs28350	BMI	A	G	0.0172	0.0022	1.07e-14	806834	7.58e-05	61.124
rs4017425	BMI	T	C	-0.0118	0.0017	2.91e-12	806834	5.97e-05	48.1799
rs11919665	BMI	A	T	0.0117	0.002	7.3e-09	806834	4.24e-05	34.2225
rs11713193	BMI	A	G	0.0246	0.0017	3.02e-48	806834	0.000259463	209.398
rs2365389	BMI	T	C	-0.0168	0.0016	6.49e-25	806834	0.000136627	110.25
rs6445258	BMI	T	C	0.0131	0.0023	2.48e-08	806834	4.02e-05	32.4405
rs925018	BMI	C	G	-0.013	0.0017	4.33e-14	806834	7.25e-05	58.4775
rs11915371	BMI	A	C	-0.0154	0.0021	2.29e-13	806834	6.66e-05	53.7778
rs12636480	BMI	T	G	0.0128	0.0018	6.96e-13	806834	6.27e-05	50.5679
rs9827823	BMI	T	C	0.0182	0.0023	3.39e-15	806834	7.76e-05	62.6163
rs9818122	BMI	T	C	-0.0228	0.002	3.97e-30	806834	0.000161048	129.96
rs34184235	BMI	T	C	-0.0115	0.0019	2.14e-09	806834	4.54e-05	36.6343
rs11128021	BMI	A	G	-0.0181	0.0024	1.63e-14	806834	7.05e-05	56.8767
rs1492014	BMI	T	C	-0.0171	0.0017	1.44e-23	806834	0.000125388	101.18
rs59302296	BMI	A	T	0.0217	0.0032	9.12e-12	806834	5.7e-05	45.9854
rs13107325	BMI	T	C	0.0468	0.0032	3.81e-47	806834	0.000265028	213.891
rs326893	BMI	T	C	0.0121	0.0017	1.89e-12	806834	6.28e-05	50.6609
rs7696649	BMI	A	G	0.0116	0.0019	4.73e-10	806834	4.62e-05	37.2742
rs4864201	BMI	T	C	0.0137	0.0017	4.3e-16	806834	8.05e-05	64.9446
rs1296328	BMI	A	C	0.0166	0.0017	3.49e-22	806834	0.000118163	95.3495
rs17367750	BMI	T	C	-0.0122	0.0018	1.97e-11	806834	5.69e-05	45.9383
rs9992189	BMI	C	G	-0.0097	0.0017	2.04e-08	806834	4.04e-05	32.5571
rs3914628	BMI	T	C	0.0165	0.0023	6.91e-13	806834	6.38e-05	51.465
rs750090	BMI	T	C	0.0113	0.0018	2.5e-10	806834	4.88e-05	39.4105
rs13110266	BMI	A	G	-0.0124	0.0016	3.96e-14	806834	7.44e-05	60.0625
rs7685628	BMI	A	T	0.0101	0.0017	6.15e-09	806834	4.37e-05	35.2976
rs12642970	BMI	C	G	-0.0109	0.0019	1.71e-08	806834	4.08e-05	32.9114
rs1522569	BMI	T	G	0.0141	0.0022	1.6e-10	806834	5.09e-05	41.0764
rs1437842	BMI	A	G	-0.0106	0.0017	8.49e-10	806834	4.82e-05	38.8789
rs6850421	BMI	A	G	0.0113	0.0019	3.66e-09	806834	4.38e-05	35.3712
rs994596	BMI	T	C	0.013	0.0018	1.06e-12	806834	6.46e-05	52.1605
rs35408866	BMI	A	G	0.0159	0.0028	1.5e-08	806834	4e-05	32.2462
rs34811474	BMI	A	G	-0.0293	0.0023	8.5e-38	806834	0.000201098	162.285
rs73213484	BMI	A	T	0.0208	0.0027	2.04e-14	806834	7.36e-05	59.3471
rs2051559	BMI	T	C	-0.0167	0.0025	3.78e-11	806834	5.53e-05	44.6224
rs337637	BMI	A	G	-0.0137	0.0017	6.24e-16	806834	8.05e-05	64.9446
rs10938397	BMI	A	G	-0.0322	0.0016	2.42e-86	806834	0.000501729	405.016
rs2271046	BMI	A	T	-0.0115	0.0018	3.03e-10	806834	5.06e-05	40.8179
rs1492767	BMI	T	C	0.0095	0.0016	3.55e-09	806834	4.37e-05	35.2539
rs2192158	BMI	A	G	0.0137	0.0017	7.42e-16	806834	8.05e-05	64.9446
rs1346841	BMI	A	G	-0.0126	0.0017	3.18e-13	806834	6.81e-05	54.9343
rs10002111	BMI	A	G	0.0125	0.0021	1.26e-09	806834	4.39e-05	35.4308
rs10033843	BMI	A	G	0.014	0.0021	1.07e-11	806834	5.51e-05	44.4444
rs72649373	BMI	T	C	-0.0167	0.0028	3.2e-09	806834	4.41e-05	35.5727
rs4148155	BMI	A	G	0.0192	0.0026	1.34e-13	806834	6.76e-05	54.5325
rs4286488	BMI	A	G	0.0121	0.002	1.7e-09	806834	4.54e-05	36.6025
rs7678054	BMI	A	G	-0.0099	0.0017	4.57e-09	806834	4.2e-05	33.9135
rs3796432	BMI	T	G	-0.0113	0.0018	2.21e-10	806834	4.88e-05	39.4105
rs11739877	BMI	T	C	0.0116	0.0018	4.01e-11	806834	5.15e-05	41.5309
rs6888194	BMI	T	C	-0.0127	0.0023	3.58e-08	806834	3.78e-05	30.4896
rs40067	BMI	A	G	-0.0252	0.0023	9.73e-29	806834	0.000148764	120.045
rs459552	BMI	A	T	-0.0133	0.0019	8.36e-12	806834	6.07e-05	49
rs6893539	BMI	A	C	-0.0122	0.0019	6.17e-11	806834	5.11e-05	41.2299
rs6864049	BMI	A	G	-0.0121	0.0016	1.48e-13	806834	7.09e-05	57.1914
rs6886072	BMI	T	C	-0.01	0.0017	4.13e-09	806834	4.29e-05	34.6021
rs13174863	BMI	A	G	-0.0197	0.0023	1.94e-17	806834	9.09e-05	73.3629
rs17405603	BMI	A	T	-0.0125	0.0019	4.43e-11	806834	5.36e-05	43.2825
rs2910026	BMI	T	C	-0.0132	0.0021	5.69e-10	806834	4.9e-05	39.5102
rs7715256	BMI	T	G	-0.0158	0.0016	3.98e-22	806834	0.000120847	97.5156
rs7734385	BMI	A	G	-0.0101	0.0016	6.08e-10	806834	4.94e-05	39.8477
rs4921301	BMI	T	C	-0.0129	0.0024	4.03e-08	806834	3.58e-05	28.8906
rs2861089	BMI	A	T	0.0105	0.0017	1.55e-09	806834	4.73e-05	38.1488
rs7727781	BMI	T	C	0.0093	0.0017	4.27e-08	806834	3.71e-05	29.9273
rs2053682	BMI	A	C	0.017	0.0018	2.59e-20	806834	0.00011054	89.1975
rs6556301	BMI	T	G	-0.0113	0.0017	8.14e-11	806834	5.48e-05	44.1834
rs6890310	BMI	A	G	-0.0119	0.0019	3.29e-10	806834	4.86e-05	39.2271
rs698147	BMI	A	G	0.0116	0.0017	9.67e-12	806834	5.77e-05	46.5606
rs7730004	BMI	T	C	0.0139	0.0018	1.46e-14	806834	7.39e-05	59.6327
rs116374395	BMI	A	G	0.0321	0.0052	7.05e-10	806834	4.72e-05	38.1069
rs150215901	BMI	A	T	-0.0275	0.0049	1.54e-08	806834	3.9e-05	31.4973
rs4865796	BMI	A	G	-0.0096	0.0018	4.21e-08	806834	3.53e-05	28.4444
rs13186194	BMI	T	C	0.01	0.0017	2.2e-09	806834	4.29e-05	34.6021
rs4700608	BMI	T	C	-0.0155	0.0017	4.32e-20	806834	0.000103024	83.1315
rs10050620	BMI	T	C	-0.013	0.002	1.2e-10	806834	5.24e-05	42.25
rs1159692	BMI	A	C	0.0135	0.0017	5.54e-15	806834	7.82e-05	63.0623
rs2112347	BMI	T	G	0.0276	0.0017	1.17e-61	806834	0.000326584	263.585
rs10942267	BMI	A	G	0.0148	0.0018	6.53e-16	806834	8.38e-05	67.6049
rs2962334	BMI	T	G	0.0396	0.0059	1.78e-11	806834	5.58e-05	45.0491
rs1501673	BMI	A	G	0.0289	0.0025	2.73e-31	806834	0.0001656	133.634
rs12652212	BMI	A	G	-0.0131	0.0016	1.63e-15	806834	8.31e-05	67.0352
rs7713317	BMI	A	G	-0.0166	0.0018	1.96e-20	806834	0.0001054	85.0494
rs6882366	BMI	T	C	-0.0131	0.0017	4.39e-14	806834	7.36e-05	59.3806
rs57989773	BMI	T	C	-0.0142	0.0023	5.63e-10	806834	4.72e-05	38.1172
rs156201	BMI	C	G	0.0124	0.0019	1.65e-10	806834	5.28e-05	42.5928
rs768023	BMI	A	G	0.0161	0.0016	1.13e-22	806834	0.00012548	101.254
rs2357760	BMI	A	G	0.0143	0.0017	2.11e-16	806834	8.77e-05	70.7578
rs2228213	BMI	A	G	-0.0144	0.0017	5.5e-17	806834	8.89e-05	71.7509
rs2875762	BMI	C	G	0.0129	0.002	1.07e-10	806834	5.16e-05	41.6025
rs1268065	BMI	A	G	-0.01	0.0016	7.12e-10	806834	4.84e-05	39.0625
rs9375702	BMI	T	C	-0.0106	0.0018	5.52e-09	806834	4.3e-05	34.679
rs11757278	BMI	T	C	0.0133	0.0019	6.92e-13	806834	6.07e-05	49
rs2246012	BMI	T	C	-0.0161	0.0022	1.15e-13	806834	6.64e-05	53.5558
rs6922607	BMI	A	G	-0.013	0.0022	1.85e-09	806834	4.33e-05	34.9174
rs765875	BMI	T	C	-0.0132	0.0017	1.08e-14	806834	7.47e-05	60.2907
rs7760482	BMI	A	G	-0.0102	0.0018	6.25e-09	806834	3.98e-05	32.1111
rs12527426	BMI	A	G	0.015	0.0019	5.54e-16	806834	7.72e-05	62.3269
rs9478496	BMI	T	C	-0.0157	0.0023	8.17e-12	806834	5.77e-05	46.5955
rs13191362	BMI	A	G	0.0235	0.0025	4.08e-21	806834	0.000109502	88.36
rs9458814	BMI	T	C	-0.0112	0.002	2.33e-08	806834	3.89e-05	31.36
rs3806114	BMI	A	G	-0.012	0.0018	1.46e-11	806834	5.51e-05	44.4444
rs2066295	BMI	A	G	0.0142	0.002	2.29e-12	806834	6.25e-05	50.41
rs3115667	BMI	T	C	-0.0179	0.0019	5.92e-21	806834	0.000109993	88.7562
rs2281819	BMI	A	T	-0.0154	0.002	2.09e-14	806834	7.35e-05	59.29
rs2744974	BMI	T	C	0.0261	0.0017	1.28e-51	806834	0.00029206	235.713
rs2436728	BMI	A	G	0.0189	0.0017	1.97e-29	806834	0.00015317	123.602
rs1358980	BMI	T	C	-0.0129	0.0017	5.15e-15	806834	7.14e-05	57.5813
rs2206277	BMI	T	C	0.0408	0.0021	1.82e-83	806834	0.000467621	377.469
rs1327259	BMI	A	G	0.0157	0.0017	1.47e-19	806834	0.000105699	85.2907
rs6915002	BMI	T	C	0.0099	0.0017	8.71e-09	806834	4.2e-05	33.9135
rs9370410	BMI	A	G	0.0105	0.0019	2.58e-08	806834	3.79e-05	30.5402
rs2622274	BMI	T	G	-0.0107	0.0017	3.23e-10	806834	4.91e-05	39.6159
rs1293037	BMI	T	C	0.0129	0.0022	5.73e-09	806834	4.26e-05	34.3822
rs6921533	BMI	T	C	0.0104	0.0018	1.37e-08	806834	4.14e-05	33.3827
rs9294260	BMI	A	G	0.014	0.0016	8.16e-18	806834	9.49e-05	76.5625
rs6909685	BMI	T	C	-0.0149	0.0018	2.78e-16	806834	8.49e-05	68.5216
rs9320823	BMI	T	C	-0.0165	0.0017	2.07e-21	806834	0.000116744	94.2042
rs1721447	BMI	T	G	-0.01	0.0017	3.79e-09	806834	4.29e-05	34.6021
rs2396625	BMI	A	T	-0.0176	0.0017	2.81e-24	806834	0.000132827	107.183
rs13245051	BMI	A	G	0.015	0.0017	1.12e-18	806834	9.65e-05	77.8547
rs10261050	BMI	T	C	0.0113	0.0017	4.53e-11	806834	5.48e-05	44.1834
rs2283093	BMI	T	C	0.0121	0.0021	1.1e-08	806834	4.11e-05	33.1995
rs6950388	BMI	A	G	0.0135	0.0022	1.59e-09	806834	4.67e-05	37.655
rs7802342	BMI	T	G	-0.0124	0.0019	6.23e-11	806834	5.28e-05	42.5928
rs11525873	BMI	T	C	0.0232	0.0032	2.98e-13	806834	6.51e-05	52.5625
rs11773362	BMI	T	C	-0.0105	0.0018	6.39e-09	806834	4.22e-05	34.0278
rs2907948	BMI	A	G	-0.0145	0.0019	1.95e-14	806834	7.22e-05	58.241
rs56211164	BMI	A	G	-0.0128	0.0022	8.9e-09	806834	4.2e-05	33.8512
rs4721089	BMI	T	C	0.0167	0.0023	5.6e-13	806834	6.53e-05	52.7202
rs4307239	BMI	A	G	-0.0115	0.0017	1.47e-11	806834	5.67e-05	45.7612
rs213518	BMI	T	C	-0.0153	0.0024	2.49e-10	806834	5.04e-05	40.6406
rs215669	BMI	A	G	-0.0149	0.0017	8.94e-18	806834	9.52e-05	76.8201
rs2108719	BMI	A	G	0.0107	0.0019	2.28e-08	806834	3.93e-05	31.7147
rs217433	BMI	T	C	-0.0115	0.0021	3e-08	806834	3.72e-05	29.9887
rs2289379	BMI	T	C	-0.0137	0.0018	7.02e-15	806834	7.18e-05	57.929
rs10499694	BMI	A	G	0.013	0.0016	1.29e-15	806834	8.18e-05	66.0156
rs6463489	BMI	T	C	0.0167	0.0026	2.5e-10	806834	5.11e-05	41.2559
rs11772246	BMI	T	C	0.0145	0.0022	3.69e-11	806834	5.38e-05	43.4401
rs17207196	BMI	T	C	-0.022	0.0017	1.58e-36	806834	0.000207526	167.474
rs17149254	BMI	T	C	0.0238	0.0023	2.99e-25	806834	0.000132696	107.078
rs6973656	BMI	A	G	-0.0101	0.0017	6.31e-09	806834	4.37e-05	35.2976
rs1965529	BMI	A	G	0.0161	0.0022	7.66e-14	806834	6.64e-05	53.5558
rs274628	BMI	A	C	-0.0102	0.0018	1.36e-08	806834	3.98e-05	32.1111
rs2283006	BMI	A	G	0.0132	0.0017	8.06e-15	806834	7.47e-05	60.2907
rs13240600	BMI	A	G	0.018	0.0022	7.9e-16	806834	8.3e-05	66.9421
rs1383592	BMI	A	G	0.0122	0.0021	4.92e-09	806834	4.18e-05	33.7506
rs4240673	BMI	T	C	0.0175	0.0016	1.58e-26	806834	0.000148248	119.629
rs3808477	BMI	T	C	-0.0182	0.0019	8.73e-22	806834	0.000113711	91.7562
rs72673947	BMI	A	G	-0.0223	0.0031	4.11e-13	806834	6.41e-05	51.7471
rs6470144	BMI	T	G	0.0098	0.0018	3.06e-08	806834	3.67e-05	29.642
rs7842934	BMI	T	C	-0.0178	0.0031	1.55e-08	806834	4.09e-05	32.9698
rs305256	BMI	T	C	-0.0115	0.0021	2.79e-08	806834	3.72e-05	29.9887
rs16906838	BMI	T	C	-0.0247	0.004	4.31e-10	806834	4.73e-05	38.1306
rs13263601	BMI	A	C	-0.0145	0.0018	4.87e-16	806834	8.04e-05	64.892
rs11782074	BMI	T	G	0.0124	0.0018	4.24e-12	806834	5.88e-05	47.4568
rs10099330	BMI	A	G	-0.0119	0.0017	3.22e-12	806834	6.07e-05	49
rs10110189	BMI	T	C	-0.0156	0.0028	2.2e-08	806834	3.85e-05	31.0408
rs10101364	BMI	T	C	0.012	0.0018	5.61e-11	806834	5.51e-05	44.4444
rs73225274	BMI	A	G	-0.0156	0.0028	2.33e-08	806834	3.85e-05	31.0408
rs13249650	BMI	A	T	0.011	0.0019	1.02e-08	806834	4.15e-05	33.518
rs1421334	BMI	A	C	0.0135	0.0017	3.11e-15	806834	7.82e-05	63.0623
rs2466103	BMI	T	G	-0.0121	0.0018	8e-12	806834	5.6e-05	45.1883
rs6468266	BMI	A	T	-0.0113	0.0017	7.71e-11	806834	5.48e-05	44.1834
rs1700082	BMI	C	G	0.0094	0.0017	3.38e-08	806834	3.79e-05	30.5744
rs12681792	BMI	A	C	0.015	0.0021	2.88e-12	806834	6.32e-05	51.0204
rs12334877	BMI	A	G	-0.0144	0.0021	2.17e-11	806834	5.83e-05	47.0204
rs1808629	BMI	A	G	-0.0202	0.002	2.19e-23	806834	0.000126416	102.01
rs17405819	BMI	T	C	0.0211	0.0018	6.04e-33	806834	0.000170279	137.41
rs2196618	BMI	A	G	-0.0137	0.0019	1.49e-12	806834	6.44e-05	51.9917
rs12386885	BMI	T	C	0.0151	0.0026	9.9e-09	806834	4.18e-05	33.7293
rs2120710	BMI	A	G	0.0101	0.0018	1.98e-08	806834	3.9e-05	31.4846
rs12680842	BMI	A	G	0.0142	0.0017	3.41e-16	806834	8.65e-05	69.7716
rs7025938	BMI	C	G	-0.0162	0.0018	1.47e-19	806834	0.000100382	81
rs7024334	BMI	T	G	0.0135	0.002	4.71e-12	806834	5.65e-05	45.5625
rs1948080	BMI	T	G	0.0136	0.0018	1.13e-14	806834	7.07e-05	57.0864
rs1928295	BMI	T	C	0.0134	0.0016	2.23e-16	806834	8.69e-05	70.1406
rs1877875	BMI	T	C	-0.0109	0.0017	2.51e-10	806834	5.1e-05	41.1107
rs13298487	BMI	T	C	0.0115	0.002	1.43e-08	806834	4.1e-05	33.0625
rs10733682	BMI	A	G	0.0148	0.0016	1.76e-19	806834	0.000106036	85.5625
rs2267958	BMI	A	G	-0.013	0.0018	2.01e-13	806834	6.46e-05	52.1605
rs4740383	BMI	A	G	0.0131	0.0018	7.03e-14	806834	6.56e-05	52.966
rs10858334	BMI	C	G	-0.0148	0.0025	4.91e-09	806834	4.34e-05	35.0464
rs10961649	BMI	T	C	0.0104	0.0018	1.51e-08	806834	4.14e-05	33.3827
rs4740619	BMI	T	C	0.0189	0.0016	3.15e-31	806834	0.000172912	139.535
rs10962550	BMI	C	G	0.0186	0.0022	5.68e-17	806834	8.86e-05	71.4793
rs10811868	BMI	A	G	-0.01	0.0018	3.18e-08	806834	3.83e-05	30.8642
rs10968114	BMI	A	C	0.0113	0.0017	3.3e-11	806834	5.48e-05	44.1834
rs1412235	BMI	C	G	0.0237	0.0017	2.28e-42	806834	0.00024083	194.356
rs10121187	BMI	C	G	0.0102	0.0017	2.02e-09	806834	4.46e-05	36
rs2275003	BMI	A	G	0.0111	0.0016	9.44e-12	806834	5.96e-05	48.1289
rs13296413	BMI	T	C	-0.0148	0.0017	2.49e-17	806834	9.39e-05	75.7924
rs10975933	BMI	C	G	0.0114	0.0018	2.07e-10	806834	4.97e-05	40.1111
rs2134858	BMI	T	C	-0.0117	0.0017	5.87e-12	806834	5.87e-05	47.3668
rs7861160	BMI	T	C	0.0095	0.0017	3.68e-08	806834	3.87e-05	31.2284
rs1999433	BMI	T	C	-0.0107	0.0017	2.9e-10	806834	4.91e-05	39.6159
rs2777768	BMI	A	G	0.0119	0.0019	6.38e-10	806834	4.86e-05	39.2271
rs7357754	BMI	A	G	-0.012	0.0017	1.81e-12	806834	6.18e-05	49.827
rs10992867	BMI	A	G	0.0162	0.0019	3.2e-17	806834	9.01e-05	72.6981
rs10206338	Carbohydrate	A	G	-0.01577	0.002787	1.52e-08	268922	0.000119045	32.0176
rs10510554	Carbohydrate	T	C	0.019417	0.002781	2.94e-12	268922	0.000181241	48.7486
rs10433500	Carbohydrate	A	G	0.016076	0.002863	1.96e-08	268922	0.000117229	31.5292
rs7012637	Carbohydrate	A	G	0.017343	0.002784	4.68e-10	268922	0.000144285	38.807
rs10962121	Carbohydrate	T	G	-0.01519	0.002752	3.4e-08	268922	0.000113277	30.4662
rs2472297	Carbohydrate	T	C	-0.01795	0.003262	3.73e-08	268922	0.000112586	30.2804
rs7190396	Carbohydrate	T	G	0.017812	0.002812	2.39e-10	268922	0.000149178	40.1231
rs1104608	Carbohydrate	C	G	0.018467	0.002893	1.74e-10	268922	0.000151497	40.747
rs36123991	Carbohydrate	T	G	0.021297	0.003695	8.24e-09	268922	0.000123517	33.2206
rs8097672	Carbohydrate	A	T	0.023456	0.003908	1.95e-09	268922	0.000133941	36.0246
rs838144	Carbohydrate	T	C	-0.02323	0.002753	3.26e-17	268922	0.000264694	71.201
rs9987289	Carbohydrate	A	T	-0.02623	0.0048	4.64e-08	268922	0.00011103	29.8617
rs429358	Carbohydrate	T	C	-0.02698	0.003879	3.49e-12	268922	0.000179862	48.3776
rs1229984	Fat	T	C	0.09777	0.008862	2.64e-28	268922	0.000452402	121.716
rs57193069	Fat	A	G	-0.01574	0.002796	1.8e-08	268922	0.00011783	31.6909
rs7012814	Fat	A	G	-0.0189	0.002783	1.12e-11	268922	0.000171473	46.1208
rs33988101	Fat	T	G	-0.0294	0.002759	1.66e-26	268922	0.000422067	113.551
rs9927317	Fat	C	G	-0.0242	0.003501	4.77e-12	268922	0.000177641	47.78
rs429358	Fat	T	G	0.023788	0.003879	8.65e-10	268922	0.000139826	37.6077
rs780094	Protein	T	C	0.017517	0.002824	5.58e-10	268922	0.000143055	38.476
rs445551	Protein	A	G	0.019189	0.003389	1.49e-08	268922	0.000119202	32.0599
rs1603978	Protein	A	C	0.019168	0.002985	1.35e-10	268922	0.000153311	41.2349
rs13146907	Protein	A	G	-0.0219	0.002839	1.24e-14	268922	0.000221225	59.5055
rs1461729	Protein	A	G	0.03183	0.00459	4.09e-12	268922	0.00017879	48.0892
rs55872725	Protein	T	C	0.017793	0.0028	2.09e-10	268922	0.000150138	40.3815
rs838133	Protein	A	G	-0.03182	0.003013	4.52e-26	268922	0.000414568	111.533
rs12713415	Sugar	C	G	-0.019	0.003	4.88e-09	235391	0.000170373	40.1111
rs7619139	Sugar	A	T	-0.024	0.003	4.98e-16	235391	0.000271814	64
rs13202107	Sugar	A	G	-0.02	0.004	1.77e-08	235391	0.000106195	25
rs7012814	Sugar	A	G	0.019	0.003	4.99e-10	235391	0.000170373	40.1111
rs9972653	Sugar	T	G	-0.02	0.003	1.53e-11	235391	0.000188776	44.4444
rs8097672	Sugar	A	T	0.03	0.004	1.54e-12	235391	0.000238907	56.25
rs341228	Sugar	T	C	0.019	0.003	2.72e-09	235391	0.000170373	40.1111
rs838144	Sugar	T	C	-0.028	0.003	8.53e-21	235391	0.000369933	87.1111
rs62132802	Sugar	T	C	-0.02017	0.003527	1.07e-08	235391	0.000138915	32.704
rs429358	Sugar	T	C	-0.02769	0.004164	2.97e-11	235391	0.000187825	44.2206
rs2118359	Smoking per day	T	G	0.026	0.005	1.03e-08	216590	0.000124829	27.04
rs78385743	Smoking per day	T	A	-0.062	0.01	1.36e-10	216590	0.000177447	38.44
rs12442456	Smoking per day	T	G	-0.06	0.006	2.45e-27	216590	0.000461489	100
rs114642875	Smoking per day	A	G	0.083	0.014	6.61e-09	216590	0.000162252	35.148
rs9788721	Smoking per day	T	C	-0.09	0.004	######	216590	0.00233191	506.25
rs147760547	Smoking per day	G	A	0.079	0.012	2.22e-10	216590	0.000200063	43.3403
rs189302121	Smoking per day	T	A	0.06	0.01	7.53e-09	216590	0.000166185	36
rs112272197	Smoking per day	T	C	0.064	0.01	3.69e-11	216590	0.000189077	40.96
rs3813567	Smoking per day	A	G	0.058	0.005	2.58e-35	216590	0.00062088	134.56
rs117189732	Smoking per day	T	C	0.047	0.007	2.35e-12	216590	0.000208099	45.0816
rs8034274	Smoking per day	C	T	-0.041	0.004	1.4e-26	216590	0.00048484	105.062
rs79409323	Smoking per day	C	T	-0.06	0.011	4.56e-08	216590	0.000137347	29.7521
rs1579233	Smoking per day	G	A	-0.023	0.004	1.94e-09	216590	0.000152627	33.0625
rs56113850	Smoking per day	C	T	0.04	0.004	8.58e-26	216590	0.000461489	100
rs28399442	Smoking per day	A	C	-0.098	0.011	4.22e-18	216590	0.000366327	79.3719
rs1801272	Smoking per day	T	A	-0.085	0.013	3.24e-11	216590	0.000197345	42.7515
rs59586387	Smoking per day	G	C	-0.039	0.007	2.27e-08	216590	0.000143295	31.0408
rs2273500	Smoking per day	C	T	0.034	0.005	8.58e-11	216590	0.000213445	46.24
rs215600	Smoking per day	A	G	-0.025	0.004	2.06e-10	216590	0.00018032	39.0625
rs58379124	Smoking per day	C	T	0.034	0.004	2.06e-14	216590	0.000333468	72.25
rs3025383	Smoking per day	C	T	-0.032	0.005	1.19e-11	216590	0.000189077	40.96
rs9435340	Lifetime smoking index	T	A	0.008	0.001	1.2e-08	462690	0.000138302	64
rs10918701	Lifetime smoking index	G	A	0.008	0.001	2.1e-08	462690	0.000138302	64
rs4949465	Lifetime smoking index	T	C	-0.012	0.002	1.7e-08	462690	7.78e-05	36
rs549845	Lifetime smoking index	G	A	0.011	0.002	8.3e-14	462690	6.54e-05	30.25
rs1933270	Lifetime smoking index	T	G	0.009	0.001	1.5e-10	462690	0.000175033	81
rs7528604	Lifetime smoking index	G	A	0.01	0.001	5.7e-12	462690	0.000216081	100
rs11210229	Lifetime smoking index	A	G	0.012	0.001	2e-16	462690	0.000311127	144
rs7553348	Lifetime smoking index	G	A	0.01	0.001	5.2e-12	462690	0.000216081	100
rs1193237	Lifetime smoking index	G	C	-0.008	0.001	2.8e-08	462690	0.000138302	64
rs10922907	Lifetime smoking index	A	T	0.01	0.001	3e-13	462690	0.000216081	100
rs1931263	Lifetime smoking index	G	T	-0.008	0.001	4e-08	462690	0.000138302	64
rs7519626	Lifetime smoking index	C	T	0.008	0.001	1.2e-08	462690	0.000138302	64
rs7077678	Lifetime smoking index	C	T	0.009	0.001	2.6e-09	462690	0.000175033	81
rs12244388	Lifetime smoking index	G	A	-0.013	0.001	1.4e-19	462690	0.000365122	169
rs3896224	Lifetime smoking index	A	G	0.01	0.001	1.1e-11	462690	0.000216081	100
rs2675638	Lifetime smoking index	G	A	0.008	0.001	1.3e-09	462690	0.000138302	64
rs10823968	Lifetime smoking index	A	T	0.008	0.001	2.1e-08	462690	0.000138302	64
rs11255908	Lifetime smoking index	T	G	-0.01	0.002	2.3e-10	462690	5.4e-05	25
rs17553262	Lifetime smoking index	A	C	-0.013	0.002	5.3e-09	462690	9.13e-05	42.25
rs9919670	Lifetime smoking index	G	A	-0.015	0.001	7.6e-27	462690	0.00048605	225
rs34866095	Lifetime smoking index	A	G	-0.009	0.002	1.2e-08	462690	4.38e-05	20.25
rs75742406	Lifetime smoking index	G	A	0.01	0.002	1.3e-09	462690	5.4e-05	25
rs17309874	Lifetime smoking index	G	A	-0.011	0.002	9.7e-13	462690	6.54e-05	30.25
rs4391802	Lifetime smoking index	A	G	0.01	0.002	1.4e-11	462690	5.4e-05	25
rs112282219	Lifetime smoking index	G	A	-0.023	0.004	3.8e-11	462690	7.15e-05	33.0625
rs74086911	Lifetime smoking index	G	A	0.015	0.003	2.1e-08	462690	5.4e-05	25
rs7297175	Lifetime smoking index	T	C	-0.008	0.001	6.6e-09	462690	0.000138302	64
rs10879871	Lifetime smoking index	T	G	-0.01	0.001	5e-11	462690	0.000216081	100
rs12831617	Lifetime smoking index	C	T	-0.009	0.002	1.9e-08	462690	4.38e-05	20.25
rs7333559	Lifetime smoking index	G	A	0.011	0.002	3.2e-10	462690	6.54e-05	30.25
rs6562474	Lifetime smoking index	C	G	0.008	0.001	1e-08	462690	0.000138302	64
rs3742365	Lifetime smoking index	T	C	-0.011	0.001	2.5e-14	462690	0.000261446	121
rs860326	Lifetime smoking index	C	T	0.008	0.001	2.7e-09	462690	0.000138302	64
rs7155595	Lifetime smoking index	A	C	-0.009	0.001	2.5e-09	462690	0.000175033	81
rs35175834	Lifetime smoking index	G	A	-0.016	0.002	4.6e-22	462690	0.000138302	64
rs28485305	Lifetime smoking index	C	T	0.008	0.001	2.6e-08	462690	0.000138302	64
rs8042849	Lifetime smoking index	C	T	0.019	0.001	1.8e-39	462690	0.000779612	361
rs8042134	Lifetime smoking index	T	G	-0.01	0.001	1.3e-12	462690	0.000216081	100
rs6598539	Lifetime smoking index	T	C	-0.008	0.001	4.5e-09	462690	0.000138302	64
rs12708665	Lifetime smoking index	A	G	-0.009	0.002	3.5e-09	462690	4.38e-05	20.25
rs57611503	Lifetime smoking index	G	A	0.008	0.001	4e-08	462690	0.000138302	64
rs889398	Lifetime smoking index	C	T	0.009	0.001	6.3e-11	462690	0.000175033	81
rs11861214	Lifetime smoking index	G	T	0.009	0.002	2e-08	462690	4.38e-05	20.25
rs60952428	Lifetime smoking index	T	C	0.013	0.002	3e-08	462690	9.13e-05	42.25
rs1050847	Lifetime smoking index	C	T	0.008	0.001	1.4e-08	462690	0.000138302	64
rs369230	Lifetime smoking index	G	T	-0.009	0.002	1.8e-09	462690	4.38e-05	20.25
rs8614	Lifetime smoking index	C	A	-0.011	0.002	1.8e-10	462690	6.54e-05	30.25
rs732083	Lifetime smoking index	G	A	0.008	0.001	1.5e-08	462690	0.000138302	64
rs9904288	Lifetime smoking index	T	C	0.008	0.002	3.1e-08	462690	3.46e-05	16
rs67596067	Lifetime smoking index	G	A	-0.009	0.001	1.2e-09	462690	0.000175033	81
rs12967855	Lifetime smoking index	A	G	0.008	0.001	3.1e-08	462690	0.000138302	64
rs62098013	Lifetime smoking index	G	A	-0.009	0.001	4.1e-09	462690	0.000175033	81
rs71367545	Lifetime smoking index	G	A	-0.01	0.002	1.4e-09	462690	5.4e-05	25
rs35343344	Lifetime smoking index	C	A	0.009	0.002	8.8e-09	462690	4.38e-05	20.25
rs76608582	Lifetime smoking index	C	A	0.022	0.003	3.2e-10	462690	0.000116215	53.7778
rs2678670	Lifetime smoking index	A	T	0.009	0.001	3.1e-10	462690	0.000175033	81
rs62155874	Lifetime smoking index	A	G	-0.017	0.002	5.2e-16	462690	0.000156128	72.25
rs3811038	Lifetime smoking index	T	C	-0.01	0.002	8.9e-10	462690	5.4e-05	25
rs2890772	Lifetime smoking index	G	T	-0.014	0.001	2.1e-22	462690	0.00042343	196
rs62175972	Lifetime smoking index	T	C	0.022	0.004	1.7e-08	462690	6.54e-05	30.25
rs3769949	Lifetime smoking index	T	A	-0.008	0.001	2.5e-09	462690	0.000138302	64
rs13009008	Lifetime smoking index	A	G	0.009	0.001	4.6e-09	462690	0.000175033	81
rs4473348	Lifetime smoking index	A	T	-0.01	0.002	6.4e-11	462690	5.4e-05	25
rs12623702	Lifetime smoking index	A	G	-0.01	0.001	7.7e-12	462690	0.000216081	100
rs6741228	Lifetime smoking index	T	C	0.008	0.001	1.6e-08	462690	0.000138302	64
rs62135536	Lifetime smoking index	C	T	0.024	0.004	8e-10	462690	7.78e-05	36
rs7569203	Lifetime smoking index	A	C	-0.011	0.002	7.4e-13	462690	6.54e-05	30.25
rs13016665	Lifetime smoking index	C	A	-0.008	0.001	1.8e-09	462690	0.000138302	64
rs4671357	Lifetime smoking index	T	C	-0.009	0.001	1.1e-11	462690	0.000175033	81
rs359243	Lifetime smoking index	T	C	-0.009	0.001	9.5e-10	462690	0.000175033	81
rs2867112	Lifetime smoking index	T	G	0.015	0.002	4.8e-15	462690	0.000121557	56.25
rs4814873	Lifetime smoking index	C	T	0.01	0.002	2.9e-09	462690	5.4e-05	25
rs6119897	Lifetime smoking index	G	A	-0.013	0.002	3.6e-15	462690	9.13e-05	42.25
rs12481282	Lifetime smoking index	G	C	-0.009	0.002	7.8e-09	462690	4.38e-05	20.25
rs348809	Lifetime smoking index	A	G	-0.008	0.001	1.3e-08	462690	0.000138302	64
rs6011779	Lifetime smoking index	C	T	0.019	0.002	2.3e-27	462690	0.000195017	90.25
rs147412694	Lifetime smoking index	G	A	-0.012	0.002	2.9e-09	462690	7.78e-05	36
rs2838834	Lifetime smoking index	C	T	-0.009	0.002	6.3e-10	462690	4.38e-05	20.25
rs136233	Lifetime smoking index	A	G	-0.01	0.002	1.8e-08	462690	5.4e-05	25
rs202645	Lifetime smoking index	A	G	-0.01	0.002	3.9e-09	462690	5.4e-05	25
rs326341	Lifetime smoking index	G	A	0.009	0.001	1.2e-11	462690	0.000175033	81
rs73220544	Lifetime smoking index	A	C	-0.011	0.002	1.5e-08	462690	6.54e-05	30.25
rs9842947	Lifetime smoking index	C	T	-0.009	0.001	3.1e-09	462690	0.000175033	81
rs6779302	Lifetime smoking index	G	T	-0.009	0.001	1.2e-09	462690	0.000175033	81
rs6778080	Lifetime smoking index	T	C	0.011	0.002	1.3e-12	462690	6.54e-05	30.25
rs775758	Lifetime smoking index	A	T	0.008	0.001	1.1e-08	462690	0.000138302	64
rs421983	Lifetime smoking index	T	C	0.009	0.001	3.3e-10	462690	0.000175033	81
rs72678864	Lifetime smoking index	G	A	0.012	0.002	1.6e-11	462690	7.78e-05	36
rs17576594	Lifetime smoking index	G	A	0.011	0.002	1.7e-12	462690	6.54e-05	30.25
rs61796681	Lifetime smoking index	A	T	-0.013	0.002	4.2e-08	462690	9.13e-05	42.25
rs624833	Lifetime smoking index	T	G	0.009	0.002	6.6e-10	462690	4.38e-05	20.25
rs317021	Lifetime smoking index	T	A	-0.012	0.002	1.1e-10	462690	7.78e-05	36
rs4957528	Lifetime smoking index	A	C	-0.01	0.002	4.2e-09	462690	5.4e-05	25
rs11948770	Lifetime smoking index	T	C	-0.01	0.002	4.9e-10	462690	5.4e-05	25
rs329120	Lifetime smoking index	C	T	0.01	0.001	6.3e-12	462690	0.000216081	100
rs986391	Lifetime smoking index	G	A	0.011	0.001	9.4e-15	462690	0.000261446	121
rs13153393	Lifetime smoking index	A	G	-0.014	0.002	2.5e-10	462690	0.000105891	49
rs245774	Lifetime smoking index	A	G	-0.009	0.002	7.4e-09	462690	4.38e-05	20.25
rs71627581	Lifetime smoking index	G	A	0.013	0.002	1.6e-09	462690	9.13e-05	42.25
rs10052591	Lifetime smoking index	T	C	0.008	0.001	2.1e-09	462690	0.000138302	64
rs2080870	Lifetime smoking index	A	T	0.009	0.002	4.9e-08	462690	4.38e-05	20.25
rs4571506	Lifetime smoking index	C	T	0.008	0.001	1.5e-08	462690	0.000138302	64
rs7766610	Lifetime smoking index	C	A	0.013	0.002	2.2e-12	462690	9.13e-05	42.25
rs6935954	Lifetime smoking index	A	G	0.01	0.001	8.2e-12	462690	0.000216081	100
rs2254710	Lifetime smoking index	C	A	0.009	0.002	3.5e-08	462690	4.38e-05	20.25
rs2894808	Lifetime smoking index	T	A	-0.015	0.003	3.5e-09	462690	5.4e-05	25
rs12202536	Lifetime smoking index	A	G	-0.008	0.001	2.8e-09	462690	0.000138302	64
rs10282292	Lifetime smoking index	C	T	0.009	0.001	5.9e-10	462690	0.000175033	81
rs2401924	Lifetime smoking index	G	C	0.011	0.001	2.7e-14	462690	0.000261446	121
rs7807019	Lifetime smoking index	A	G	-0.01	0.001	6.7e-14	462690	0.000216081	100
rs6957896	Lifetime smoking index	C	T	-0.008	0.001	4.5e-08	462690	0.000138302	64
rs4731925	Lifetime smoking index	C	T	-0.008	0.001	2.6e-08	462690	0.000138302	64
rs10226228	Lifetime smoking index	A	G	-0.011	0.001	2e-15	462690	0.000261446	121
rs1922018	Lifetime smoking index	C	T	0.01	0.001	3e-12	462690	0.000216081	100
rs11768481	Lifetime smoking index	C	A	0.009	0.001	9.9e-10	462690	0.000175033	81
rs6962772	Lifetime smoking index	A	G	0.011	0.002	7.8e-09	462690	6.54e-05	30.25
rs11783093	Lifetime smoking index	C	T	0.016	0.002	1.2e-16	462690	0.000138302	64
rs2062882	Lifetime smoking index	G	A	-0.008	0.001	1.1e-08	462690	0.000138302	64
rs72674867	Lifetime smoking index	A	T	0.009	0.002	3.8e-08	462690	4.38e-05	20.25
rs35169606	Lifetime smoking index	T	G	0.009	0.001	1.2e-09	462690	0.000175033	81
rs1221148	Lifetime smoking index	C	G	0.009	0.001	7.3e-11	462690	0.000175033	81
rs13296519	Lifetime smoking index	G	T	-0.01	0.001	8.1e-12	462690	0.000216081	100
rs113382419	Lifetime smoking index	C	A	-0.028	0.002	3e-37	462690	0.00042343	196
rs4543592	Lifetime smoking index	T	C	-0.009	0.001	4.5e-10	462690	0.000175033	81
rs7039819	Lifetime smoking index	G	A	0.009	0.001	5.1e-10	462690	0.000175033	81
rs1246265	Lifetime smoking index	T	C	-0.009	0.002	4.2e-09	462690	4.38e-05	20.25
rs600348	Drinks per week	T	C	-0.014	0.003	3.63e-06	941280	2.31e-05	21.7778
rs58324444	Drinks per week	T	C	-0.068	0.015	3.2e-06	941280	2.18e-05	20.5511
rs3827886	Drinks per week	C	T	-0.02	0.004	2.64e-06	941280	2.66e-05	25
rs1027172	Drinks per week	T	A	-0.015	0.003	1.74e-06	941280	2.66e-05	25
rs7193413	Drinks per week	T	A	-0.015	0.003	1.6e-06	941280	2.66e-05	25
rs7187575	Drinks per week	T	C	0.019	0.003	5.23e-09	941280	4.26e-05	40.1111
rs13332432	Drinks per week	G	C	0.017	0.003	6.09e-07	941280	3.41e-05	32.1111
rs676388	Drinks per week	C	T	0.018	0.003	2.31e-09	941280	3.82e-05	36
rs72857537	Drinks per week	C	T	0.038	0.008	2.21e-06	941280	2.4e-05	22.5625
rs57595195	Drinks per week	A	T	0.028	0.006	6.91e-07	941280	2.31e-05	21.7778
rs4667699	Drinks per week	A	G	0.025	0.005	2.02e-07	941280	2.66e-05	25
rs16849203	Drinks per week	C	T	0.041	0.009	1.22e-06	941280	2.2e-05	20.7531
rs112621228	Drinks per week	T	C	0.045	0.009	1.01e-07	941280	2.66e-05	25
rs1260326	Drinks per week	C	T	0.014	0.003	4.74e-06	941280	2.31e-05	21.7778
rs13032049	Drinks per week	G	A	0.016	0.003	1.43e-06	941280	3.02e-05	28.4444
rs9880277	Drinks per week	G	C	0.021	0.005	3.38e-06	941280	1.87e-05	17.64
rs2247173	Drinks per week	G	A	-0.054	0.011	6.23e-07	941280	2.56e-05	24.0992
rs66490435	Drinks per week	T	C	-0.018	0.004	2.83e-06	941280	2.15e-05	20.25
rs62253088	Drinks per week	C	T	-0.015	0.003	1.3e-06	941280	2.66e-05	25
rs1229984	Drinks per week	C	T	0.145	0.008	1.12e-65	941280	0.000348888	328.516
rs1229978	Drinks per week	C	T	0.021	0.003	3.04e-12	941280	5.21e-05	49
rs283412	Drinks per week	G	A	0.05	0.01	2.74e-07	941280	2.66e-05	25
rs35225200	Drinks per week	C	A	-0.034	0.006	8.08e-08	941280	3.41e-05	32.1111
rs4696055	Drinks per week	G	A	0.017	0.004	2.79e-06	941280	1.92e-05	18.0625
rs111615986	Drinks per week	T	C	-0.045	0.009	3.75e-07	941280	2.66e-05	25
rs140330848	Drinks per week	T	G	-0.05	0.011	2.27e-06	941280	2.19e-05	20.6612
rs7441955	Drinks per week	T	C	-0.069	0.015	2.27e-06	941280	2.25e-05	21.16
rs11940694	Drinks per week	G	A	0.023	0.003	4.82e-14	941280	6.24e-05	58.7778
rs2687963	Drinks per week	A	G	-0.017	0.003	3.42e-07	941280	3.41e-05	32.1111
rs1795722	Drinks per week	T	C	0.017	0.004	1.24e-06	941280	1.92e-05	18.0625
rs71612659	Drinks per week	A	G	-0.035	0.006	1.26e-08	941280	3.61e-05	34.0278
rs4699680	Drinks per week	A	G	0.042	0.007	1.97e-08	941280	3.82e-05	36
rs112609127	Drinks per week	A	C	-0.038	0.008	4.22e-06	941280	2.4e-05	22.5625
rs55872084	Drinks per week	T	G	0.02	0.004	2.2e-08	941280	2.66e-05	25
rs56387435	Drinks per week	C	A	0.021	0.005	2.63e-06	941280	1.87e-05	17.64
rs9504848	Drinks per week	C	T	0.014	0.003	4.1e-06	941280	2.31e-05	21.7778
rs1558413	Drinks per week	G	C	-0.015	0.003	1.4e-06	941280	2.66e-05	25
rs6987656	Drinks per week	A	G	0.016	0.003	4.63e-06	941280	3.02e-05	28.4444
rs10964229	Drinks per week	T	C	0.02	0.004	4.18e-06	941280	2.66e-05	25
rs4847408	Sedentary behavior	C	G	-0.0104	0.001663	4.1e-10	437887	8.93e-05	39.1095
rs7539775	Sedentary behavior	A	G	0.009969	0.00182	4.3e-08	437887	6.85e-05	30.0027
rs1085727	Sedentary behavior	A	T	0.009544	0.001733	3.6e-08	437887	6.93e-05	30.3294
rs4469687	Sedentary behavior	G	A	0.008799	0.00159	3.1e-08	437887	6.99e-05	30.6247
rs7414210	Sedentary behavior	C	A	0.012754	0.002173	4.4e-09	437887	7.87e-05	34.4487
rs12045585	Sedentary behavior	A	G	-0.01506	0.00241	4.1e-10	437887	8.92e-05	39.0495
rs1324491	Sedentary behavior	A	G	0.013413	0.002357	1.3e-08	437887	7.4e-05	32.3842
rs71658797	Sedentary behavior	A	T	0.015758	0.00244	1.1e-10	437887	9.52e-05	41.7083
rs749056	Sedentary behavior	G	T	-0.01002	0.001732	7.2e-09	437887	7.64e-05	33.4688
rs72768080	Sedentary behavior	C	T	-0.0119	0.001985	2.1e-09	437887	8.21e-05	35.9396
rs75641275	Sedentary behavior	C	A	0.015433	0.00227	1e-11	437887	0.000105546	46.222
rs1730858	Sedentary behavior	C	T	-0.00935	0.001685	2.9e-08	437887	7.03e-05	30.791
rs814197	Sedentary behavior	G	T	-0.01068	0.001594	2e-11	437887	0.000102508	44.8917
rs883027	Sedentary behavior	C	G	0.009679	0.001613	2e-09	437887	8.22e-05	36.0074
rs62145951	Sedentary behavior	C	T	-0.01203	0.001804	2.6e-11	437887	0.000101543	44.4691
rs872169	Sedentary behavior	G	C	0.011346	0.001968	8.2e-09	437887	7.59e-05	33.238
rs4675246	Sedentary behavior	T	G	0.011862	0.001981	2.1e-09	437887	8.19e-05	35.8548
rs3754970	Sedentary behavior	C	T	0.009702	0.001599	1.3e-09	437887	8.41e-05	36.8151
rs11680095	Sedentary behavior	T	C	-0.00919	0.001634	1.9e-08	437887	7.22e-05	31.632
rs10189857	Sedentary behavior	G	A	0.014686	0.001605	5.7e-20	437887	0.000191167	83.7254
rs6740081	Sedentary behavior	C	T	0.010512	0.001755	2.1e-09	437887	8.19e-05	35.877
rs13014947	Sedentary behavior	A	G	0.010607	0.001624	6.5e-11	437887	9.74e-05	42.6592
rs2678662	Sedentary behavior	G	T	0.011146	0.001632	8.6e-12	437887	0.00010651	46.6442
rs6742621	Sedentary behavior	A	T	-0.01085	0.001612	1.7e-11	437887	0.000103448	45.3033
rs1451533	Sedentary behavior	A	G	0.009829	0.001796	4.4e-08	437887	6.84e-05	29.9506
rs68056254	Sedentary behavior	T	G	0.013495	0.002225	1.3e-09	437887	8.4e-05	36.7863
rs73946726	Sedentary behavior	A	C	0.031959	0.005708	2.2e-08	437887	7.16e-05	31.3486
rs4303732	Sedentary behavior	C	T	-0.01073	0.001621	3.7e-11	437887	0.000100052	43.8161
rs62199883	Sedentary behavior	A	C	0.013843	0.00159	3.2e-18	437887	0.000173073	75.7995
rs263771	Sedentary behavior	A	C	0.012014	0.001885	1.9e-10	437887	9.28e-05	40.6212
rs34109383	Sedentary behavior	T	C	0.009782	0.001696	8e-09	437887	7.6e-05	33.2662
rs9867437	Sedentary behavior	C	A	-0.0103	0.001602	1.3e-10	437887	9.44e-05	41.338
rs35007338	Sedentary behavior	T	C	0.009964	0.001588	3.5e-10	437887	8.99e-05	39.3701
rs35797019	Sedentary behavior	G	A	-0.00921	0.001628	1.5e-08	437887	7.31e-05	32.0045
rs9834970	Sedentary behavior	C	T	-0.00891	0.001587	2e-08	437887	7.2e-05	31.5211
rs9880023	Sedentary behavior	T	G	0.009647	0.001608	2e-09	437887	8.22e-05	35.9925
rs77719387	Sedentary behavior	A	T	0.039189	0.006409	9.7e-10	437887	8.54e-05	37.3893
rs2352984	Sedentary behavior	C	T	0.019757	0.001604	7.4e-35	437887	0.000346354	151.717
rs114600294	Sedentary behavior	C	G	0.010821	0.001955	3.1e-08	437887	7e-05	30.6366
rs56398417	Sedentary behavior	T	C	-0.00977	0.001718	1.3e-08	437887	7.38e-05	32.3402
rs11714337	Sedentary behavior	A	G	-0.00991	0.001611	7.6e-10	437887	8.64e-05	37.8404
rs60737686	Sedentary behavior	G	A	-0.01222	0.002205	3e-08	437887	7.01e-05	30.7132
rs9867121	Sedentary behavior	A	C	-0.0117	0.00206	1.4e-08	437887	7.37e-05	32.258
rs6850494	Sedentary behavior	C	A	0.00966	0.001634	3.4e-09	437887	7.98e-05	34.9502
rs13107325	Sedentary behavior	T	C	0.02032	0.003018	1.7e-11	437887	0.000103515	45.3324
rs362312	Sedentary behavior	C	T	-0.00952	0.001612	3.5e-09	437887	7.96e-05	34.8774
rs34811474	Sedentary behavior	A	G	-0.01316	0.001887	3.1e-12	437887	0.00011106	48.6371
rs11938781	Sedentary behavior	C	T	0.01287	0.002145	2e-09	437887	8.22e-05	36
rs6814554	Sedentary behavior	A	G	0.013528	0.001596	2.4e-17	437887	0.000164047	71.8458
rs2646351	Sedentary behavior	A	G	0.008914	0.001598	2.4e-08	437887	7.11e-05	31.1166
rs6895658	Sedentary behavior	C	T	-0.01298	0.002013	1.1e-10	437887	9.49e-05	41.5778
rs262890	Sedentary behavior	G	A	0.013239	0.001738	2.6e-14	437887	0.000132492	58.0244
rs114755463	Sedentary behavior	A	G	0.013259	0.002148	6.7e-10	437887	8.7e-05	38.1025
rs4554203	Sedentary behavior	A	G	-0.00986	0.001613	9.9e-10	437887	8.53e-05	37.3667
rs4110177	Sedentary behavior	A	G	0.009427	0.001657	1.3e-08	437887	7.39e-05	32.367
rs11242455	Sedentary behavior	T	C	0.010042	0.00181	2.9e-08	437887	7.03e-05	30.781
rs2283	Sedentary behavior	G	A	-0.00927	0.001676	3.2e-08	437887	6.99e-05	30.5923
rs9326862	Sedentary behavior	T	A	-0.00923	0.001593	6.8e-09	437887	7.67e-05	33.5716
rs996234	Sedentary behavior	A	G	-0.01054	0.001648	1.6e-10	437887	9.34e-05	40.9041
rs249960	Sedentary behavior	G	A	-0.0118	0.002066	1.1e-08	437887	7.45e-05	32.6215
rs1826510	Sedentary behavior	A	G	-0.01273	0.002264	1.9e-08	437887	7.22e-05	31.6158
rs1563908	Sedentary behavior	G	A	-0.01027	0.001642	4e-10	437887	8.93e-05	39.1196
rs9375292	Sedentary behavior	A	T	-0.01188	0.001795	3.7e-11	437887	0.000100023	43.803
rs9471333	Sedentary behavior	T	C	-0.01043	0.001598	6.7e-11	437887	9.73e-05	42.6005
rs6929983	Sedentary behavior	T	C	0.011887	0.002137	2.7e-08	437887	7.07e-05	30.9411
rs58541850	Sedentary behavior	A	G	0.02139	0.003387	2.7e-10	437887	9.11e-05	39.8833
rs4339469	Sedentary behavior	G	T	0.012529	0.001647	2.8e-14	437887	0.000132138	57.869
rs319068	Sedentary behavior	C	T	-0.0089	0.0016	2.6e-08	437887	7.07e-05	30.9414
rs12214364	Sedentary behavior	G	T	0.009046	0.001645	3.8e-08	437887	6.91e-05	30.24
rs17789218	Sedentary behavior	C	T	-0.01092	0.001849	3.6e-09	437887	7.96e-05	34.8796
rs2857693	Sedentary behavior	T	G	0.010658	0.001646	9.6e-11	437887	9.57e-05	41.9268
rs75499503	Sedentary behavior	T	C	-0.01843	0.001948	3.1e-21	437887	0.000204372	89.5102
rs10269099	Sedentary behavior	T	G	0.009149	0.001632	2.1e-08	437887	7.18e-05	31.4273
rs2106164	Sedentary behavior	C	T	-0.00939	0.001598	4.2e-09	437887	7.88e-05	34.5285
rs2240857	Sedentary behavior	G	T	0.015931	0.002302	4.5e-12	437887	0.000109362	47.8934
rs7798292	Sedentary behavior	A	G	-0.00972	0.001603	1.3e-09	437887	8.4e-05	36.7676
rs10109061	Sedentary behavior	G	A	-0.00897	0.001619	3.1e-08	437887	7.01e-05	30.6967
rs6994132	Sedentary behavior	C	T	-0.00996	0.001611	6.2e-10	437887	8.73e-05	38.2232
rs2725371	Sedentary behavior	G	A	-0.01326	0.001735	2.1e-14	437887	0.000133373	58.4101
rs73560982	Sedentary behavior	C	T	-0.01866	0.003349	2.5e-08	437887	7.09e-05	31.0451
rs72673939	Sedentary behavior	C	G	0.0121	0.002058	4.1e-09	437887	7.89e-05	34.5685
rs34094119	Sedentary behavior	G	A	0.009082	0.001596	1.3e-08	437887	7.39e-05	32.3815
rs12553324	Sedentary behavior	G	C	-0.01356	0.001615	4.5e-17	437887	0.000160969	70.4976
rs2073869	Sedentary behavior	T	C	-0.0138	0.002139	1.1e-10	437887	9.5e-05	41.6233
rs73571431	Sedentary behavior	T	C	0.015838	0.002553	5.5e-10	437887	8.79e-05	38.4857
rs10739499	Sedentary behavior	G	C	-0.00924	0.001685	4.2e-08	437887	6.87e-05	30.0707
rs507021	Sedentary behavior	T	C	0.008812	0.001609	4.3e-08	437887	6.85e-05	29.9942
rs494566	Sedentary behavior	T	C	0.010166	0.001696	2e-09	437887	8.2e-05	35.9293
rs3138499	Sedentary behavior	C	A	0.010964	0.001605	8.5e-12	437887	0.000106556	46.6646
rs34864022	Sedentary behavior	G	A	0.021279	0.003232	4.6e-11	437887	9.9e-05	43.3471
rs11245482	Sedentary behavior	C	T	0.010189	0.001636	4.8e-10	437887	8.86e-05	38.7879
rs7921305	Sedentary behavior	A	G	-0.01147	0.001831	3.7e-10	437887	8.96e-05	39.2419
rs61864793	Sedentary behavior	C	T	-0.01114	0.001834	1.2e-09	437887	8.43e-05	36.8954
rs7089973	Sedentary behavior	A	C	0.009295	0.001646	1.6e-08	437887	7.28e-05	31.8889
rs7899206	Sedentary behavior	G	T	-0.00978	0.00161	1.3e-09	437887	8.43e-05	36.9
rs11191129	Sedentary behavior	T	C	-0.00985	0.001609	9.3e-10	437887	8.56e-05	37.4766
rs4747438	Sedentary behavior	T	C	-0.01182	0.001703	3.9e-12	437887	0.000110001	48.1732
rs1291871	Sedentary behavior	C	T	0.009162	0.001598	9.9e-09	437887	7.51e-05	32.8721
rs10765776	Sedentary behavior	A	C	-0.01132	0.001638	4.8e-12	437887	0.000109058	47.7601
rs801733	Sedentary behavior	C	A	-0.01249	0.001659	5e-14	437887	0.000129424	56.6803
rs11222919	Sedentary behavior	G	T	-0.01221	0.002102	6.3e-09	437887	7.7e-05	33.7416
rs115608101	Sedentary behavior	T	C	-0.01354	0.002371	1.1e-08	437887	7.45e-05	32.6118
rs77273138	Sedentary behavior	A	T	0.023477	0.00384	9.7e-10	437887	8.54e-05	37.3786
rs1727332	Sedentary behavior	T	C	0.013151	0.001849	1.1e-12	437887	0.000115513	50.5876
rs9300594	Sedentary behavior	G	A	0.011202	0.001829	9.1e-10	437887	8.57e-05	37.5114
rs1889996	Sedentary behavior	G	T	0.011968	0.001811	3.9e-11	437887	9.97e-05	43.6723
rs147067	Sedentary behavior	A	G	0.010392	0.001855	2.1e-08	437887	7.17e-05	31.3842
rs2479968	Sedentary behavior	G	A	0.020589	0.003702	2.7e-08	437887	7.06e-05	30.9313
rs178203	Sedentary behavior	C	T	0.012014	0.001835	5.9e-11	437887	9.79e-05	42.865
rs2185490	Sedentary behavior	C	A	0.009373	0.001645	1.2e-08	437887	7.41e-05	32.4657
rs78227853	Sedentary behavior	T	C	-0.02836	0.005139	3.4e-08	437887	6.95e-05	30.4548
rs79373894	Sedentary behavior	C	T	-0.02873	0.00444	9.8e-11	437887	9.56e-05	41.8702
rs6493583	Sedentary behavior	G	C	0.013362	0.002328	9.5e-09	437887	7.52e-05	32.944
rs4076457	Sedentary behavior	T	C	-0.01004	0.001824	3.7e-08	437887	6.92e-05	30.2983
rs749671	Sedentary behavior	A	G	-0.01108	0.001645	1.6e-11	437887	0.000103595	45.3678
rs7184800	Sedentary behavior	A	G	-0.01345	0.00173	7.4e-15	437887	0.000138016	60.4439
rs4788616	Sedentary behavior	G	T	-0.01018	0.001631	4.3e-10	437887	8.9e-05	38.9572
rs898751	Sedentary behavior	T	C	0.010021	0.001591	3e-10	437887	9.06e-05	39.6718
rs184332798	Sedentary behavior	A	G	-0.02777	0.005003	2.8e-08	437887	7.04e-05	30.8099
rs11662211	Sedentary behavior	T	C	-0.00945	0.001591	2.9e-09	437887	8.06e-05	35.2796
rs11877758	Sedentary behavior	G	T	0.011075	0.001724	1.3e-10	437887	9.42e-05	41.268
rs111901094	Sedentary behavior	T	G	0.012711	0.002098	1.4e-09	437887	8.38e-05	36.707
rs6511708	Sedentary behavior	C	T	-0.01208	0.001685	7.5e-13	437887	0.00011736	51.3966
rs76608582	Sedentary behavior	A	C	-0.02183	0.003953	3.4e-08	437887	6.96e-05	30.4968
rs61743199	Sedentary behavior	G	A	0.017384	0.003079	1.6e-08	437887	7.28e-05	31.8772
rs204092	Sedentary behavior	C	T	-0.00952	0.001657	9e-09	437887	7.54e-05	33.0087
rs6103265	Sedentary behavior	A	G	-0.01213	0.002171	2.3e-08	437887	7.13e-05	31.2178
rs4911257	Sedentary behavior	C	T	0.009747	0.001632	2.3e-09	437887	8.15e-05	35.6699
rs6102912	Sedentary behavior	C	T	-0.01091	0.001615	1.4e-11	437887	0.000104207	45.6357
rs11700249	Sedentary behavior	G	T	0.009433	0.001621	5.9e-09	437887	7.73e-05	33.8636
rs60387034	Sedentary behavior	G	C	0.009914	0.001801	3.7e-08	437887	6.92e-05	30.3019
rs11696187	Sedentary behavior	T	C	-0.01357	0.002171	4.2e-10	437887	8.92e-05	39.0697
rs3810496	Sedentary behavior	C	T	0.009371	0.001644	1.2e-08	437887	7.42e-05	32.4914
rs6125907	Sedentary behavior	A	C	0.016182	0.00276	4.5e-09	437887	7.85e-05	34.3753
rs6031440	Sedentary behavior	T	A	-0.00894	0.001627	3.9e-08	437887	6.89e-05	30.1926
rs11911112	Sedentary behavior	C	A	-0.01074	0.001653	8e-11	437887	9.64e-05	42.2146
rs12027999	Smoking Initiation	C	T	-0.0143	0.00244	5.33e-10	1232091	2.79e-05	34.3473
rs45444697	Smoking Initiation	G	C	0.00955	0.00151	2.72e-10	1232091	3.25e-05	39.9993
rs2901785	Smoking Initiation	A	G	-0.00816	0.00161	1.47e-11	1232091	2.08e-05	25.6879
rs147052174	Smoking Initiation	T	G	0.0368	0.00631	2.3e-10	1232091	2.76e-05	34.0124
rs3820277	Smoking Initiation	T	G	-0.0098	0.00162	1.57e-13	1232091	2.97e-05	36.595
rs35656245	Smoking Initiation	A	G	0.00925	0.00179	2.23e-08	1232091	2.17e-05	26.7041
rs12739243	Smoking Initiation	C	T	-0.0122	0.00192	4.45e-12	1232091	3.28e-05	40.3754
rs12563365	Smoking Initiation	A	G	0.00927	0.00162	1.05e-10	1232091	2.66e-05	32.7438
rs876793	Smoking Initiation	C	T	-0.00861	0.001315	5.69e-11	1232091	3.48e-05	42.8701
rs1889571	Smoking Initiation	G	T	0.0132	0.00236	4.19e-09	1232091	2.54e-05	31.2841
rs10914684	Smoking Initiation	A	G	-0.00836	0.00172	6.32e-09	1232091	1.92e-05	23.6241
rs2637869	Smoking Initiation	A	G	0.00893	0.00174	6.54e-11	1232091	2.14e-05	26.3393
rs12755632	Smoking Initiation	G	A	-0.00798	0.00172	1.93e-08	1232091	1.75e-05	21.5253
rs951740	Smoking Initiation	A	G	0.0163	0.00166	3.82e-29	1232091	7.82e-05	96.4182
rs925524	Smoking Initiation	G	A	0.00814	0.00176	2.94e-08	1232091	1.74e-05	21.3906
rs12022778	Smoking Initiation	C	A	0.015	0.00198	3.18e-17	1232091	4.66e-05	57.3921
rs11587399	Smoking Initiation	T	A	-0.00858	0.00148	7.25e-09	1232091	2.73e-05	33.6087
rs4912332	Smoking Initiation	T	C	0.00845	0.0016	2.94e-08	1232091	2.26e-05	27.8916
rs1937443	Smoking Initiation	G	C	0.0129	0.00162	1.79e-15	1232091	5.15e-05	63.4088
rs1022528	Smoking Initiation	A	G	0.00837	0.00129	8.48e-11	1232091	3.42e-05	42.099
rs12740789	Smoking Initiation	A	G	-0.0137	0.001597	1.18e-17	1232091	5.97e-05	73.5921
rs80054503	Smoking Initiation	C	T	-0.0128	0.002162	3.1e-09	1232091	2.84e-05	35.0517
rs10789369	Smoking Initiation	G	A	-0.013	0.00165	3.39e-19	1232091	5.04e-05	62.0753
rs1514176	Smoking Initiation	A	G	-0.0107	0.00162	7.67e-14	1232091	3.54e-05	43.6252
rs10873871	Smoking Initiation	G	A	0.0098	0.00199	2.82e-08	1232091	1.97e-05	24.2519
rs12130857	Smoking Initiation	A	G	-0.00867	0.001309	3.65e-11	1232091	3.56e-05	43.8691
rs301807	Smoking Initiation	G	A	0.0112	0.00163	2.5e-12	1232091	3.83e-05	47.2129
rs11162019	Smoking Initiation	T	C	-0.00932	0.00166	5.06e-09	1232091	2.56e-05	31.5221
rs1008078	Smoking Initiation	T	C	0.0119	0.00164	1.63e-18	1232091	4.27e-05	52.651
rs1935571	Smoking Initiation	G	T	-0.0104	0.0016	6.99e-10	1232091	3.43e-05	42.25
rs7920501	Smoking Initiation	A	T	-0.00911	0.0016	1.25e-09	1232091	2.63e-05	32.4188
rs7901883	Smoking Initiation	A	G	-0.00934	0.001467	1.98e-10	1232091	3.29e-05	40.5353
rs11594623	Smoking Initiation	C	T	0.0132	0.00144	7.45e-20	1232091	6.82e-05	84.0278
rs11191269	Smoking Initiation	G	C	0.00855	0.00156	4.61e-08	1232091	2.44e-05	30.0388
rs28408682	Smoking Initiation	G	A	0.00805	0.001255	1.41e-10	1232091	3.34e-05	41.1438
rs12244388	Smoking Initiation	A	G	0.0137	0.00169	4.31e-22	1232091	5.33e-05	65.7155
rs111842178	Smoking Initiation	G	A	0.0129	0.001841	2.24e-12	1232091	3.98e-05	49.0989
rs34970111	Smoking Initiation	T	C	-0.00718	0.001262	1.28e-08	1232091	2.63e-05	32.3691
rs9787523	Smoking Initiation	C	T	-0.00883	0.00165	1.42e-09	1232091	2.32e-05	28.6387
rs11192347	Smoking Initiation	A	G	-0.0129	0.002084	6.15e-10	1232091	3.11e-05	38.3163
rs1291821	Smoking Initiation	G	A	0.00807	0.00161	1.39e-08	1232091	2.04e-05	25.1244
rs10885480	Smoking Initiation	C	T	-0.00953	0.00178	3.83e-11	1232091	2.33e-05	28.6646
rs4752018	Smoking Initiation	A	C	0.0107	0.0019	4.42e-10	1232091	2.57e-05	31.7147
rs9423279	Smoking Initiation	G	C	-0.0102	0.00183	3.06e-12	1232091	2.52e-05	31.0669
rs11258417	Smoking Initiation	T	C	-0.00852	0.00163	2.71e-08	1232091	2.22e-05	27.3215
rs7072776	Smoking Initiation	G	A	-0.0138	0.00179	5.66e-15	1232091	4.82e-05	59.4363
rs2796793	Smoking Initiation	A	G	0.0082	0.00161	1.55e-08	1232091	2.11e-05	25.9404
rs1733760	Smoking Initiation	C	T	0.00821	0.00161	6.7e-09	1232091	2.11e-05	26.0037
rs7921378	Smoking Initiation	C	G	-0.0142	0.00161	6.1e-20	1232091	6.31e-05	77.7902
rs10905461	Smoking Initiation	C	T	-0.0104	0.00186	2.36e-08	1232091	2.54e-05	31.2637
rs76460663	Smoking Initiation	G	C	-0.0226	0.003426	4.15e-11	1232091	3.53e-05	43.5153
rs2155646	Smoking Initiation	C	T	0.021	0.00163	9.44e-48	1232091	0.000134698	165.983
rs1713676	Smoking Initiation	G	A	-0.00802	0.00122	5.38e-11	1232091	3.51e-05	43.2145
rs238896	Smoking Initiation	A	G	-0.00989	0.00162	3.65e-11	1232091	3.02e-05	37.2703
rs540860	Smoking Initiation	G	A	0.0101	0.00161	5.75e-12	1232091	3.19e-05	39.3542
rs1944689	Smoking Initiation	T	G	0.00859	0.00151	1.27e-08	1232091	2.63e-05	32.3618
rs1834306	Smoking Initiation	G	A	-0.00711	0.00127	1.96e-08	1232091	2.54e-05	31.3424
rs1106363	Smoking Initiation	T	C	0.00833	0.00129	9.2e-11	1232091	3.38e-05	41.6976
rs2010921	Smoking Initiation	A	G	0.00897	0.00174	2.47e-10	1232091	2.16e-05	26.5758
rs6265	Smoking Initiation	T	C	-0.0165	0.00204	2.81e-19	1232091	5.31e-05	65.4196
rs4275621	Smoking Initiation	G	A	-0.0103	0.00126	3.76e-16	1232091	5.42e-05	66.8241
rs62618693	Smoking Initiation	T	C	-0.0204	0.00415	2.09e-08	1232091	1.96e-05	24.1637
rs2939756	Smoking Initiation	A	G	-0.00908	0.00161	7.45e-10	1232091	2.58e-05	31.8068
rs1381775	Smoking Initiation	C	T	-0.00754	0.00177	2.79e-08	1232091	1.47e-05	18.1466
rs2959084	Smoking Initiation	A	G	0.00817	0.00134	9.82e-10	1232091	3.02e-05	37.1736
rs3740977	Smoking Initiation	C	T	0.0103	0.00216	1.17e-08	1232091	1.85e-05	22.7388
rs61886926	Smoking Initiation	T	C	-0.00987	0.00163	7.3e-12	1232091	2.98e-05	36.6656
rs61884449	Smoking Initiation	T	C	0.00962	0.001722	2.32e-08	1232091	2.53e-05	31.2093
rs644740	Smoking Initiation	T	C	-0.00839	0.00161	3.67e-08	1232091	2.2e-05	27.1564
rs7943721	Smoking Initiation	A	G	-0.0117	0.00218	3.58e-10	1232091	2.34e-05	28.8044
rs7929518	Smoking Initiation	G	A	0.0119	0.00192	2.55e-10	1232091	3.12e-05	38.4142
rs586699	Smoking Initiation	A	G	-0.0078	0.0016	7.29e-09	1232091	1.93e-05	23.7656
rs77215829	Smoking Initiation	C	A	-0.013	0.00243	2.02e-10	1232091	2.32e-05	28.6203
rs1109480	Smoking Initiation	A	G	-0.0101	0.00167	1.84e-10	1232091	2.97e-05	36.5771
rs11611651	Smoking Initiation	A	G	0.0141	0.0028	2.05e-09	1232091	2.06e-05	25.3584
rs11057005	Smoking Initiation	G	A	-0.0104	0.00163	9.12e-10	1232091	3.3e-05	40.7091
rs13906	Smoking Initiation	T	C	-0.0118	0.00253	1.98e-09	1232091	1.77e-05	21.7532
rs4759229	Smoking Initiation	G	A	0.01	0.00168	6.53e-09	1232091	2.88e-05	35.4308
rs7969559	Smoking Initiation	G	A	-0.0097	0.00178	1.53e-09	1232091	2.41e-05	29.6964
rs7134009	Smoking Initiation	C	T	-0.00904	0.00178	4.3e-08	1232091	2.09e-05	25.7927
rs7333559	Smoking Initiation	A	G	-0.0127	0.002	5.94e-14	1232091	3.27e-05	40.3225
rs1108130	Smoking Initiation	A	T	0.0116	0.00151	1.57e-14	1232091	4.79e-05	59.015
rs12855717	Smoking Initiation	T	C	0.00753	0.00124	1.22e-09	1232091	2.99e-05	36.8762
rs17197663	Smoking Initiation	A	G	-0.0117	0.00245	2.06e-08	1232091	1.85e-05	22.8055
rs4264267	Smoking Initiation	T	C	0.00713	0.00123	6.82e-09	1232091	2.73e-05	33.6023
rs61959481	Smoking Initiation	A	G	-0.0113	0.00203	7.95e-11	1232091	2.51e-05	30.9859
rs3098272	Smoking Initiation	C	A	-0.00867	0.001547	2.08e-08	1232091	2.55e-05	31.4093
rs9538162	Smoking Initiation	C	T	0.0085	0.001263	1.76e-11	1232091	3.68e-05	45.293
rs1413119	Smoking Initiation	T	C	-0.00734	0.001254	4.77e-09	1232091	2.78e-05	34.2608
rs56367474	Smoking Initiation	T	C	-0.00873	0.00175	4.2e-10	1232091	2.02e-05	24.8858
rs55786907	Smoking Initiation	G	A	0.00931	0.001654	1.84e-08	1232091	2.57e-05	31.6831
rs4886207	Smoking Initiation	C	T	-0.00872	0.00166	8.78e-10	1232091	2.24e-05	27.5941
rs9540731	Smoking Initiation	T	C	-0.0094	0.0016	3.42e-12	1232091	2.8e-05	34.5156
rs9545155	Smoking Initiation	C	T	-0.00889	0.0016	3.04e-10	1232091	2.51e-05	30.8719
rs1772572	Smoking Initiation	A	C	-0.00807	0.001301	5.62e-10	1232091	3.12e-05	38.4762
rs75674569	Smoking Initiation	A	G	-0.0125	0.00268	2.58e-09	1232091	1.77e-05	21.7546
rs12878369	Smoking Initiation	A	C	0.00836	0.00124	1.6e-11	1232091	3.69e-05	45.4537
rs9323328	Smoking Initiation	G	A	-0.00818	0.00162	2.55e-08	1232091	2.07e-05	25.4963
rs1811739	Smoking Initiation	A	G	0.0112	0.00186	5.97e-10	1232091	2.94e-05	36.2585
rs8005334	Smoking Initiation	G	T	0.0104	0.00168	3.44e-10	1232091	3.11e-05	38.322
rs34940743	Smoking Initiation	G	A	0.00773	0.0013	2.8e-09	1232091	2.87e-05	35.3567
rs2925128	Smoking Initiation	T	C	0.00805	0.00128	3.67e-10	1232091	3.21e-05	39.5523
rs1381287	Smoking Initiation	T	C	0.00984	0.00163	1.81e-12	1232091	2.96e-05	36.4431
rs55913542	Smoking Initiation	T	G	0.011	0.00211	3.25e-08	1232091	2.21e-05	27.1782
rs1435672	Smoking Initiation	C	T	0.00784	0.00161	3.82e-08	1232091	1.92e-05	23.7127
rs281296	Smoking Initiation	A	G	0.0143	0.00168	1.59e-20	1232091	5.88e-05	72.4525
rs1435741	Smoking Initiation	A	G	0.00904	0.00127	1.09e-12	1232091	4.11e-05	50.6675
rs56902655	Smoking Initiation	G	T	-0.0113	0.00235	4.09e-09	1232091	1.88e-05	23.1218
rs2289791	Smoking Initiation	T	G	-0.00884	0.00189	2.01e-09	1232091	1.78e-05	21.8767
rs60833441	Smoking Initiation	G	A	-0.00683	0.0016	2.28e-08	1232091	1.48e-05	18.2222
rs62007780	Smoking Initiation	T	G	-0.00787	0.00163	7.48e-10	1232091	1.89e-05	23.3117
rs4310804	Smoking Initiation	G	C	-0.0104	0.00187	7.55e-10	1232091	2.51e-05	30.9303
rs8027457	Smoking Initiation	C	T	0.00869	0.0016	1.88e-09	1232091	2.39e-05	29.4985
rs7192140	Smoking Initiation	C	T	-0.00906	0.0016	3.4e-11	1232091	2.6e-05	32.0639
rs9922607	Smoking Initiation	T	C	-0.0122	0.00207	3.42e-12	1232091	2.82e-05	34.7359
rs9941217	Smoking Initiation	G	C	-0.00892	0.00128	3.5e-12	1232091	3.94e-05	48.5635
rs7188873	Smoking Initiation	G	A	0.00972	0.001253	8.46e-15	1232091	4.88e-05	60.177
rs6497840	Smoking Initiation	A	G	0.0103	0.00178	2.01e-15	1232091	2.72e-05	33.4838
rs4785187	Smoking Initiation	A	G	0.0106	0.00194	6.55e-11	1232091	2.42e-05	29.8544
rs8050598	Smoking Initiation	T	C	0.00941	0.00147	1.76e-10	1232091	3.33e-05	40.9774
rs12918191	Smoking Initiation	G	A	-0.0108	0.00188	3.14e-11	1232091	2.68e-05	33.0014
rs11076962	Smoking Initiation	C	T	0.0101	0.0018	1.2e-10	1232091	2.56e-05	31.4846
rs9302604	Smoking Initiation	G	A	0.0109	0.00163	3.29e-13	1232091	3.63e-05	44.7175
rs1139897	Smoking Initiation	A	G	-0.0123	0.00188	1.77e-15	1232091	3.47e-05	42.805
rs9936784	Smoking Initiation	G	T	0.00682	0.00125	4.33e-08	1232091	2.42e-05	29.7679
rs62052916	Smoking Initiation	T	A	-0.0147	0.00297	1.62e-10	1232091	1.99e-05	24.4975
rs4788676	Smoking Initiation	C	T	-0.00852	0.00146	4.92e-09	1232091	2.76e-05	34.0544
rs61537885	Smoking Initiation	C	T	-0.0199	0.00344	8.06e-09	1232091	2.72e-05	33.4649
rs117657830	Smoking Initiation	G	A	-0.0193	0.00421	3.18e-09	1232091	1.71e-05	21.016
rs1050847	Smoking Initiation	T	C	-0.0092	0.00165	7.37e-09	1232091	2.52e-05	31.0891
rs11642231	Smoking Initiation	A	G	-0.00864	0.00166	3.44e-09	1232091	2.2e-05	27.0901
rs11651955	Smoking Initiation	A	G	-0.00802	0.00161	3.74e-08	1232091	2.01e-05	24.814
rs4790874	Smoking Initiation	T	C	0.01	0.00163	8.43e-12	1232091	3.05e-05	37.6378
rs67777803	Smoking Initiation	T	G	-0.0136	0.00217	3.18e-13	1232091	3.19e-05	39.2788
rs2344976	Smoking Initiation	C	T	-0.0083	0.00164	7.98e-09	1232091	2.08e-05	25.6135
rs3764351	Smoking Initiation	A	G	-0.00842	0.0017	3.89e-08	1232091	1.99e-05	24.5316
rs17692129	Smoking Initiation	T	C	0.0112	0.00185	4.57e-13	1232091	2.97e-05	36.6516
rs75919030	Smoking Initiation	C	T	-0.0114	0.0018	3.35e-13	1232091	3.26e-05	40.1111
rs2938134	Smoking Initiation	A	C	-0.00858	0.00136	3.14e-10	1232091	3.23e-05	39.8013
rs2587507	Smoking Initiation	C	T	-0.00799	0.00159	8.69e-09	1232091	2.05e-05	25.2522
rs11078713	Smoking Initiation	G	A	-0.00714	0.00126	1.59e-08	1232091	2.61e-05	32.1111
rs28441558	Smoking Initiation	C	T	-0.0175	0.00332	1.24e-10	1232091	2.26e-05	27.7843
rs4476253	Smoking Initiation	A	G	-0.0105	0.00188	5.78e-10	1232091	2.53e-05	31.1934
rs7505855	Smoking Initiation	T	C	-0.0103	0.00163	5.31e-11	1232091	3.24e-05	39.93
rs8096225	Smoking Initiation	C	A	0.0084	0.00175	2.63e-08	1232091	1.87e-05	23.04
rs67050670	Smoking Initiation	G	A	-0.0107	0.00193	2.34e-11	1232091	2.49e-05	30.7364
rs2359180	Smoking Initiation	G	A	-0.00715	0.00206	4.98e-08	1232091	9.78e-06	12.047
rs72898831	Smoking Initiation	G	A	-0.0151	0.00224	4.14e-12	1232091	3.69e-05	45.442
rs8083764	Smoking Initiation	T	G	-0.00778	0.00135	7.97e-09	1232091	2.7e-05	33.2117
rs1373178	Smoking Initiation	G	T	-0.011	0.00165	4.16e-15	1232091	3.61e-05	44.4444
rs62098013	Smoking Initiation	A	G	0.0087	0.0013	2.24e-11	1232091	3.63e-05	44.787
rs72938304	Smoking Initiation	A	G	-0.0131	0.0026	1.36e-11	1232091	2.06e-05	25.3861
rs34342129	Smoking Initiation	C	T	-0.00727	0.00159	2.13e-08	1232091	1.7e-05	20.9062
rs11872397	Smoking Initiation	A	G	-0.0116	0.00187	5.2e-09	1232091	3.12e-05	38.4798
rs71367544	Smoking Initiation	T	C	0.0104	0.00198	8.54e-11	1232091	2.24e-05	27.589
rs113230003	Smoking Initiation	A	G	-0.0106	0.00189	1.05e-10	1232091	2.55e-05	31.4549
rs8103660	Smoking Initiation	C	T	0.00764	0.00129	3.03e-09	1232091	2.85e-05	35.0758
rs76608582	Smoking Initiation	A	C	-0.027	0.00437	4.88e-09	1232091	3.1e-05	38.1737
rs10853981	Smoking Initiation	A	G	0.00713	0.00131	4.88e-08	1232091	2.4e-05	29.6235
rs117734003	Smoking Initiation	C	G	0.015	0.00338	2.57e-09	1232091	1.6e-05	19.6947
rs1126757	Smoking Initiation	T	C	0.0077	0.00161	2.92e-08	1232091	1.86e-05	22.8733
rs13392222	Smoking Initiation	C	A	-0.0121	0.0023	1.93e-10	1232091	2.25e-05	27.6767
rs1901477	Smoking Initiation	G	A	0.0164	0.0016	2.07e-31	1232091	8.53e-05	105.062
rs11889814	Smoking Initiation	C	A	-0.0101	0.00184	3.44e-08	1232091	2.45e-05	30.1306
rs3811038	Smoking Initiation	C	T	0.0102	0.00179	1.58e-11	1232091	2.64e-05	32.4709
rs75210106	Smoking Initiation	T	C	-0.00918	0.00164	2.33e-08	1232091	2.54e-05	31.3327
rs34399632	Smoking Initiation	G	A	0.0101	0.00185	1.46e-10	1232091	2.42e-05	29.8057
rs74697736	Smoking Initiation	A	G	0.0107	0.001357	2.43e-15	1232091	5.05e-05	62.1739
rs6756212	Smoking Initiation	T	C	-0.0188	0.0016	3.49e-40	1232091	0.000112043	138.062
rs16826827	Smoking Initiation	C	T	-0.0128	0.00243	9.17e-09	1232091	2.25e-05	27.7464
rs1445649	Smoking Initiation	C	T	0.011	0.0016	8.48e-16	1232091	3.84e-05	47.2656
rs1722666	Smoking Initiation	T	C	0.00771	0.001378	2.17e-08	1232091	2.54e-05	31.3048
rs11678980	Smoking Initiation	A	G	0.00893	0.001295	5.19e-12	1232091	3.86e-05	47.5514
rs12474587	Smoking Initiation	T	G	0.0129	0.00162	4.83e-21	1232091	5.15e-05	63.4088
rs357304	Smoking Initiation	C	T	0.00933	0.00183	5.4e-09	1232091	2.11e-05	25.9933
rs13007361	Smoking Initiation	A	G	0.0107	0.00201	2.29e-08	1232091	2.3e-05	28.3384
rs7600835	Smoking Initiation	A	G	-0.00868	0.00173	1.8e-08	1232091	2.04e-05	25.1737
rs6750529	Smoking Initiation	T	C	0.0114	0.00184	9.26e-12	1232091	3.12e-05	38.3861
rs17229285	Smoking Initiation	T	C	-0.0103	0.0016	1.27e-09	1232091	3.36e-05	41.4414
rs3115418	Smoking Initiation	C	T	-0.00876	0.0016	2.79e-08	1232091	2.43e-05	29.9756
rs62193862	Smoking Initiation	A	G	0.0149	0.00279	1.99e-08	1232091	2.31e-05	28.521
rs1022376	Smoking Initiation	C	T	-0.0071	0.001258	1.66e-08	1232091	2.59e-05	31.8534
rs4674916	Smoking Initiation	A	C	-0.00861	0.0013	3.06e-11	1232091	3.56e-05	43.8651
rs61533748	Smoking Initiation	C	T	0.00915	0.00166	2.82e-11	1232091	2.47e-05	30.3827
rs4674993	Smoking Initiation	G	A	-0.0133	0.002	4.85e-14	1232091	3.59e-05	44.2225
rs114976176	Smoking Initiation	C	A	-0.00746	0.00128	6.04e-09	1232091	2.76e-05	33.967
rs72790288	Smoking Initiation	A	G	-0.0225	0.00483	3.28e-09	1232091	1.76e-05	21.7006
rs2710634	Smoking Initiation	C	T	-0.00942	0.00162	3.36e-12	1232091	2.74e-05	33.8121
rs62106258	Smoking Initiation	C	T	-0.0242	0.003195	3.33e-14	1232091	4.66e-05	57.3705
rs62137126	Smoking Initiation	G	A	-0.0114	0.00188	1.31e-09	1232091	2.98e-05	36.77
rs1004787	Smoking Initiation	A	G	0.0152	0.00162	1.11e-28	1232091	7.14e-05	88.0354
rs7598402	Smoking Initiation	G	C	-0.00709	0.00123	7.38e-09	1232091	2.7e-05	33.2263
rs10490159	Smoking Initiation	T	C	0.0119	0.00164	3.86e-11	1232091	4.27e-05	52.651
rs1518393	Smoking Initiation	C	A	0.00988	0.00168	1.3e-10	1232091	2.81e-05	34.5856
rs17616642	Smoking Initiation	G	A	-0.00797	0.00142	2.1e-08	1232091	2.56e-05	31.5021
rs6730325	Smoking Initiation	A	G	-0.00701	0.00125	2.1e-08	1232091	2.55e-05	31.4497
rs2539706	Smoking Initiation	A	G	0.00789	0.00124	1.95e-10	1232091	3.29e-05	40.4865
rs7585579	Smoking Initiation	G	C	0.00998	0.00163	5.48e-15	1232091	3.04e-05	37.4874
rs1863161	Smoking Initiation	A	G	0.00746	0.00125	2.34e-09	1232091	2.89e-05	35.617
rs359247	Smoking Initiation	T	A	0.0105	0.00127	9.89e-17	1232091	5.55e-05	68.3551
rs6731872	Smoking Initiation	G	T	0.0182	0.00213	5.35e-21	1232091	5.93e-05	73.0102
rs62180324	Smoking Initiation	A	G	-0.0103	0.00193	3.91e-10	1232091	2.31e-05	28.4813
rs6750107	Smoking Initiation	A	G	0.00705	0.00127	2.6e-08	1232091	2.5e-05	30.8156
rs12714017	Smoking Initiation	C	T	0.00877	0.00162	3.65e-09	1232091	2.38e-05	29.3069
rs56208390	Smoking Initiation	G	A	0.011	0.00242	2.68e-08	1232091	1.68e-05	20.6612
rs11692435	Smoking Initiation	A	G	0.027734	0.071217	4.47e-08	1232091	1.23e-07	0.151655
rs6050446	Smoking Initiation	G	A	0.0351	0.00488	8.8e-13	1232091	4.2e-05	51.7338
rs6058782	Smoking Initiation	T	C	0.0144	0.00214	1.78e-11	1232091	3.67e-05	45.2791
rs1555445	Smoking Initiation	T	A	0.0103	0.00174	7.75e-12	1232091	2.84e-05	35.041
rs6073075	Smoking Initiation	A	T	-0.0108	0.00215	2.44e-08	1232091	2.05e-05	25.2331
rs910912	Smoking Initiation	C	T	-0.0112	0.00183	7.82e-09	1232091	3.04e-05	37.4571
rs6011779	Smoking Initiation	T	C	-0.0104	0.00206	2.83e-09	1232091	2.07e-05	25.4878
rs3810496	Smoking Initiation	C	T	0.00785	0.0013	1.54e-09	1232091	2.96e-05	36.463
rs4818005	Smoking Initiation	A	G	-0.0106	0.00164	1.09e-14	1232091	3.39e-05	41.7757
rs139896	Smoking Initiation	C	T	0.00891	0.00168	7.14e-09	1232091	2.28e-05	28.1279
rs4822102	Smoking Initiation	T	C	-0.0083	0.00163	2.78e-10	1232091	2.1e-05	25.9287
rs9627272	Smoking Initiation	C	G	-0.0103	0.00175	2.42e-09	1232091	2.81e-05	34.6416
rs6437769	Smoking Initiation	T	C	0.00841	0.00161	3.74e-08	1232091	2.21e-05	27.286
rs9288999	Smoking Initiation	A	G	0.0105	0.00183	1.5e-09	1232091	2.67e-05	32.9213
rs6438436	Smoking Initiation	T	C	0.0151	0.00209	5.33e-14	1232091	4.24e-05	52.1989
rs12053870	Smoking Initiation	G	T	0.00754	0.00123	1.02e-09	1232091	3.05e-05	37.5779
rs9826984	Smoking Initiation	A	G	-0.0085	0.00161	3.87e-08	1232091	2.26e-05	27.8732
rs2279829	Smoking Initiation	T	C	-0.0087	0.00194	2.05e-08	1232091	1.63e-05	20.1111
rs2319545	Smoking Initiation	A	C	0.0112	0.00173	8.3e-11	1232091	3.4e-05	41.9125
rs10935779	Smoking Initiation	T	C	-0.00777	0.00162	2.95e-08	1232091	1.87e-05	23.0045
rs963354	Smoking Initiation	A	C	0.00733	0.001337	4.21e-08	1232091	2.44e-05	30.057
rs1714521	Smoking Initiation	C	A	-0.00978	0.00164	3.07e-10	1232091	2.89e-05	35.5623
rs1449012	Smoking Initiation	T	C	-0.00747	0.00124	1.77e-09	1232091	2.95e-05	36.2909
rs9850597	Smoking Initiation	A	G	-0.0103	0.00207	1.65e-08	1232091	2.01e-05	24.759
rs748832	Smoking Initiation	G	A	0.00931	0.00165	6.6e-11	1232091	2.58e-05	31.837
rs1187820	Smoking Initiation	T	C	-0.00706	0.00127	2.69e-08	1232091	2.51e-05	30.9031
rs16828799	Smoking Initiation	T	G	0.00986	0.00215	1.83e-08	1232091	1.71e-05	21.0318
rs9841807	Smoking Initiation	T	C	0.00919	0.00179	1.35e-08	1232091	2.14e-05	26.3588
rs7631379	Smoking Initiation	C	T	0.0117	0.00206	3.94e-11	1232091	2.62e-05	32.258
rs11713899	Smoking Initiation	C	A	0.0108	0.00215	3.15e-08	1232091	2.05e-05	25.2331
rs10446419	Smoking Initiation	G	A	-0.011	0.00208	5.05e-10	1232091	2.27e-05	27.9678
rs13319205	Smoking Initiation	A	T	0.00804	0.00136	3.77e-09	1232091	2.84e-05	34.949
rs3172494	Smoking Initiation	T	G	-0.014	0.00193	3.4e-13	1232091	4.27e-05	52.6189
rs2526390	Smoking Initiation	T	C	0.0116	0.00171	3.62e-14	1232091	3.73e-05	46.0176
rs2276825	Smoking Initiation	C	T	0.0112	0.00188	1.89e-10	1232091	2.88e-05	35.4912
rs2306866	Smoking Initiation	T	A	-0.00801	0.001257	1.89e-10	1232091	3.3e-05	40.6064
rs73831818	Smoking Initiation	G	A	0.0172	0.00337	5.46e-09	1232091	2.11e-05	26.0494
rs1910236	Smoking Initiation	A	G	0.0083	0.00163	9.91e-09	1232091	2.1e-05	25.9287
rs7640107	Smoking Initiation	T	C	-0.00679	0.00123	3.46e-08	1232091	2.47e-05	30.474
rs2734390	Smoking Initiation	G	A	0.00774	0.00167	2.09e-08	1232091	1.74e-05	21.4807
rs221988	Smoking Initiation	C	A	-0.00787	0.00172	1.43e-08	1232091	1.7e-05	20.9359
rs2196356	Smoking Initiation	C	G	-0.00923	0.00138	2.45e-11	1232091	3.63e-05	44.7348
rs11128203	Smoking Initiation	A	T	0.0109	0.00165	1.29e-15	1232091	3.54e-05	43.64
rs62246017	Smoking Initiation	A	G	-0.00791	0.00133	3.03e-09	1232091	2.87e-05	35.3712
rs4543050	Smoking Initiation	T	A	0.0138	0.0021	1.45e-11	1232091	3.5e-05	43.1837
rs6782116	Smoking Initiation	T	C	-0.00713	0.00167	1.46e-08	1232091	1.48e-05	18.2283
rs13066050	Smoking Initiation	T	C	0.00947	0.00195	1.93e-09	1232091	1.91e-05	23.5847
rs12633090	Smoking Initiation	C	G	-0.0111	0.0016	3.16e-12	1232091	3.91e-05	48.1289
rs1549979	Smoking Initiation	T	C	-0.0133	0.00165	8.8e-21	1232091	5.27e-05	64.9734
rs57153235	Smoking Initiation	G	T	-0.00949	0.001342	1.56e-12	1232091	4.06e-05	50.0066
rs3934797	Smoking Initiation	A	G	-0.0128	0.00212	1.12e-10	1232091	2.96e-05	36.4543
rs71602617	Smoking Initiation	T	C	-0.0098	0.00195	2.1e-08	1232091	2.05e-05	25.2571
rs7696257	Smoking Initiation	A	G	0.00737	0.00168	6.78e-09	1232091	1.56e-05	19.2449
rs13109980	Smoking Initiation	A	G	-0.012	0.0017	3.37e-16	1232091	4.04e-05	49.827
rs1116690	Smoking Initiation	G	A	0.00963	0.00186	2.16e-08	1232091	2.18e-05	26.8057
rs13110073	Smoking Initiation	C	T	-0.0132	0.00164	3.24e-21	1232091	5.26e-05	64.7829
rs28717373	Smoking Initiation	T	C	-0.00827	0.001337	6.16e-10	1232091	3.11e-05	38.2603
rs4140932	Smoking Initiation	A	T	-0.00727	0.00162	4.89e-08	1232091	1.63e-05	20.139
rs62340589	Smoking Initiation	C	G	0.0102	0.00198	4.31e-08	1232091	2.15e-05	26.5381
rs12642744	Smoking Initiation	T	G	-0.00807	0.001454	2.82e-08	1232091	2.5e-05	30.8048
rs59537158	Smoking Initiation	T	C	0.0127	0.00202	4.62e-13	1232091	3.21e-05	39.528
rs1389171	Smoking Initiation	A	T	-0.00843	0.001437	4.45e-09	1232091	2.79e-05	34.4145
rs55944129	Smoking Initiation	C	T	-0.00841	0.00138	1.06e-09	1232091	3.01e-05	37.1393
rs58400863	Smoking Initiation	A	G	-0.0102	0.00171	4.89e-14	1232091	2.89e-05	35.5802
rs7657022	Smoking Initiation	G	A	0.00914	0.0016	7.34e-13	1232091	2.65e-05	32.6327
rs112725451	Smoking Initiation	T	C	0.014	0.00215	1.65e-14	1232091	3.44e-05	42.4013
rs1160685	Smoking Initiation	G	C	0.00992	0.00162	2.31e-09	1232091	3.04e-05	37.4967
rs1435479	Smoking Initiation	T	G	0.00784	0.001346	5.68e-09	1232091	2.75e-05	33.9267
rs72780746	Smoking Initiation	C	T	-0.014	0.00211	2.05e-14	1232091	3.57e-05	44.0242
rs10060196	Smoking Initiation	A	C	0.00879	0.00124	1.29e-12	1232091	4.08e-05	50.2498
rs72789626	Smoking Initiation	A	T	-0.0157	0.00229	5.13e-12	1232091	3.81e-05	47.0033
rs17165769	Smoking Initiation	G	A	0.00762	0.001246	9.56e-10	1232091	3.04e-05	37.4002
rs329124	Smoking Initiation	G	A	-0.00865	0.00162	1.96e-10	1232091	2.31e-05	28.5103
rs1385108	Smoking Initiation	T	C	0.0123	0.00188	3.84e-10	1232091	3.47e-05	42.805
rs1173461	Smoking Initiation	T	C	0.0083	0.00172	9.51e-10	1232091	1.89e-05	23.2862
rs11956866	Smoking Initiation	G	T	-0.00813	0.00161	7.82e-09	1232091	2.07e-05	25.4994
rs3909281	Smoking Initiation	G	T	0.0101	0.001228	1.62e-16	1232091	5.49e-05	67.6466
rs3843905	Smoking Initiation	T	C	-0.00726	0.001245	5.41e-09	1232091	2.76e-05	34.0044
rs79476395	Smoking Initiation	G	A	0.0162	0.00238	1.04e-11	1232091	3.76e-05	46.3315
rs6890961	Smoking Initiation	T	C	-0.00929	0.001266	2.13e-13	1232091	4.37e-05	53.8473
rs4044321	Smoking Initiation	G	A	-0.0139	0.00168	1.75e-17	1232091	5.56e-05	68.4559
rs2173019	Smoking Initiation	A	T	0.0135	0.001601	2.98e-17	1232091	5.77e-05	71.1025
rs10042827	Smoking Initiation	C	T	0.00947	0.00173	9.41e-10	1232091	2.43e-05	29.9645
rs359431	Smoking Initiation	T	C	-0.00762	0.0016	3.16e-08	1232091	1.84e-05	22.6814
rs12517438	Smoking Initiation	G	T	0.0109	0.00161	1.89e-09	1232091	3.72e-05	45.8354
rs35375873	Smoking Initiation	C	G	-0.0162	0.00268	3.29e-11	1232091	2.97e-05	36.5393
rs986714	Smoking Initiation	T	A	-0.0077	0.00161	4.13e-10	1232091	1.86e-05	22.8733
rs71592686	Smoking Initiation	C	T	0.0121	0.00179	3.85e-13	1232091	3.71e-05	45.6946
rs2028269	Smoking Initiation	A	G	0.00773	0.00124	5.19e-10	1232091	3.15e-05	38.8611
rs6874731	Smoking Initiation	G	T	0.00899	0.00161	1.83e-09	1232091	2.53e-05	31.1794
rs6452785	Smoking Initiation	T	C	-0.0152	0.00161	4.69e-26	1232091	7.23e-05	89.1324
rs10805858	Smoking Initiation	T	A	0.00874	0.001301	1.88e-11	1232091	3.66e-05	45.1303
rs42417	Smoking Initiation	T	C	0.0116	0.00174	8.27e-10	1232091	3.61e-05	44.4444
rs6936160	Smoking Initiation	T	C	0.00963	0.00133	4.2e-13	1232091	4.25e-05	52.4263
rs12530388	Smoking Initiation	C	A	-0.0104	0.0016	5.83e-13	1232091	3.43e-05	42.25
rs3800227	Smoking Initiation	G	A	0.0104	0.00184	3.64e-09	1232091	2.59e-05	31.9471
rs118202	Smoking Initiation	T	G	-0.0196	0.00204	1.9e-29	1232091	7.49e-05	92.3106
rs73008357	Smoking Initiation	C	A	-0.0121	0.00244	2.44e-08	1232091	2e-05	24.5918
rs9331343	Smoking Initiation	C	T	-0.00875	0.00173	3.9e-08	1232091	2.08e-05	25.5814
rs10698713	Smoking Initiation	A	G	-0.0184	0.00368	2.38e-09	1232091	2.03e-05	25
rs1737329	Smoking Initiation	G	C	0.00935	0.00182	5.08e-09	1232091	2.14e-05	26.3925
rs1059490	Smoking Initiation	C	T	-0.0102	0.0017	2.16e-12	1232091	2.92e-05	36
rs6932350	Smoking Initiation	A	T	0.00725	0.00124	5.13e-09	1232091	2.77e-05	34.1848
rs1150668	Smoking Initiation	G	T	-0.01	0.00173	8.54e-13	1232091	2.71e-05	33.4124
rs1632941	Smoking Initiation	C	T	-0.00767	0.001242	6.67e-10	1232091	3.1e-05	38.1371
rs3218116	Smoking Initiation	T	C	-0.0105	0.00182	1.05e-11	1232091	2.7e-05	33.284
rs160631	Smoking Initiation	G	T	-0.00981	0.0018	1.87e-09	1232091	2.41e-05	29.7025
rs7743165	Smoking Initiation	G	T	0.0102	0.0016	4.15e-14	1232091	3.3e-05	40.6406
rs10945141	Smoking Initiation	A	G	0.00936	0.00181	3.59e-10	1232091	2.17e-05	26.742
rs17554906	Smoking Initiation	C	G	0.00806	0.00161	3.14e-08	1232091	2.03e-05	25.0622
rs619087	Smoking Initiation	G	A	0.00809	0.00162	3.1e-08	1232091	2.02e-05	24.9383
rs6568832	Smoking Initiation	A	G	0.00903	0.001415	1.74e-10	1232091	3.31e-05	40.7251
rs12195240	Smoking Initiation	A	G	0.013	0.00178	1.08e-18	1232091	4.33e-05	53.3392
rs11766326	Smoking Initiation	C	T	-0.00821	0.00161	1.79e-11	1232091	2.11e-05	26.0037
rs6968380	Smoking Initiation	A	G	-0.013	0.00174	1.05e-17	1232091	4.53e-05	55.8198
rs10233018	Smoking Initiation	G	A	0.0149	0.00161	4.77e-22	1232091	6.95e-05	85.6487
rs10953957	Smoking Initiation	A	G	0.00907	0.00167	3.66e-08	1232091	2.39e-05	29.4973
rs77283305	Smoking Initiation	A	G	-0.00728	0.00133	3.91e-08	1232091	2.43e-05	29.9612
rs10279261	Smoking Initiation	A	G	-0.0114	0.00169	6.05e-13	1232091	3.69e-05	45.5026
rs1561112	Smoking Initiation	C	T	-0.00742	0.00126	3.84e-09	1232091	2.81e-05	34.679
rs10272990	Smoking Initiation	C	T	-0.0102	0.00132	1.27e-14	1232091	4.85e-05	59.7107
rs6948707	Smoking Initiation	G	T	0.0129	0.00163	4.24e-21	1232091	5.08e-05	62.6331
rs10259715	Smoking Initiation	A	T	-0.00974	0.00168	6.42e-09	1232091	2.73e-05	33.6124
rs13237637	Smoking Initiation	C	G	-0.0123	0.0016	1.54e-20	1232091	4.8e-05	59.0977
rs7809303	Smoking Initiation	A	G	-0.0115	0.0017	3.48e-15	1232091	3.71e-05	45.7612
rs7802996	Smoking Initiation	T	C	-0.0123	0.00211	1.06e-09	1232091	2.76e-05	33.9817
rs1030015	Smoking Initiation	T	G	0.00682	0.001218	2.15e-08	1232091	2.54e-05	31.3526
rs4727189	Smoking Initiation	C	T	0.00772	0.00168	3e-08	1232091	1.71e-05	21.1162
rs76841737	Smoking Initiation	G	C	-0.0118	0.00261	3.26e-08	1232091	1.66e-05	20.4401
rs11768481	Smoking Initiation	A	C	-0.0111	0.00176	5.23e-12	1232091	3.23e-05	39.776
rs1799068	Smoking Initiation	T	G	0.00838	0.00164	2.59e-10	1232091	2.12e-05	26.1096
rs13437771	Smoking Initiation	G	A	-0.015	0.00221	1.39e-14	1232091	3.74e-05	46.0679
rs2952251	Smoking Initiation	G	A	0.00816	0.00149	4.24e-08	1232091	2.43e-05	29.9922
rs4326350	Smoking Initiation	G	C	-0.00894	0.00162	5.16e-12	1232091	2.47e-05	30.454
rs290601	Smoking Initiation	T	C	0.0085	0.00178	1.14e-08	1232091	1.85e-05	22.8033
rs11783093	Smoking Initiation	T	C	-0.0253	0.00225	2.07e-41	1232091	0.00010261	126.438
rs7836565	Smoking Initiation	T	C	-0.00923	0.00178	4.36e-08	1232091	2.18e-05	26.8883
rs13261666	Smoking Initiation	T	G	-0.0117	0.0016	4.36e-15	1232091	4.34e-05	53.4727
rs3850736	Smoking Initiation	G	C	0.0109	0.00161	6.43e-14	1232091	3.72e-05	45.8354
rs2063976	Smoking Initiation	T	C	-0.00968	0.001294	7.45e-14	1232091	4.54e-05	55.9606
rs6993429	Smoking Initiation	A	C	-0.00984	0.00161	9.87e-14	1232091	3.03e-05	37.3541
rs6986430	Smoking Initiation	C	T	-0.0117	0.00147	1.99e-15	1232091	5.14e-05	63.3486
rs9987376	Smoking Initiation	G	T	-0.00982	0.001237	2.01e-15	1232091	5.11e-05	63.0208
rs6474609	Smoking Initiation	A	T	-0.00757	0.001257	1.71e-09	1232091	2.94e-05	36.2678
rs1931431	Smoking Initiation	C	G	0.00884	0.0016	8.56e-13	1232091	2.48e-05	30.5256
rs1927901	Smoking Initiation	C	T	-0.00859	0.00161	3.1e-08	1232091	2.31e-05	28.4665
rs4837631	Smoking Initiation	T	C	-0.00878	0.0016	2.03e-09	1232091	2.44e-05	30.1127
rs1759433	Smoking Initiation	A	G	0.0076	0.0016	1.69e-09	1232091	1.83e-05	22.5625
rs34553878	Smoking Initiation	G	A	0.027377	0.067088	1.17e-09	1232091	1.35e-07	0.166526
rs7026534	Smoking Initiation	G	T	-0.00793	0.00133	2.68e-09	1232091	2.89e-05	35.5503
rs10858334	Smoking Initiation	G	C	0.013	0.0024	1.18e-09	1232091	2.38e-05	29.3403
rs7867822	Smoking Initiation	G	A	-0.00839	0.0017	2.76e-08	1232091	1.98e-05	24.3571
rs10966092	Smoking Initiation	C	T	-0.0104	0.00181	1.12e-12	1232091	2.68e-05	33.0149
rs10969352	Smoking Initiation	A	T	0.00722	0.0016	1.82e-08	1232091	1.65e-05	20.3627
rs3847244	Smoking Initiation	T	C	0.01	0.00165	2.6e-13	1232091	2.98e-05	36.7309
rs11791671	Smoking Initiation	T	C	0.0134	0.00244	4.24e-08	1232091	2.45e-05	30.1599
rs4877285	Smoking Initiation	A	G	-0.00881	0.00131	2.1e-11	1232091	3.67e-05	45.2282
rs1930371	Smoking Initiation	T	C	-0.0094	0.00189	7.09e-09	1232091	2.01e-05	24.7361
rs7024924	Smoking Initiation	C	T	0.0108	0.00213	1.9e-08	1232091	2.09e-05	25.7092
rs2378662	Smoking Initiation	A	G	0.00879	0.00162	2.67e-09	1232091	2.39e-05	29.4407
rs7550711	Waist circumference	T	C	0.058	0.0098	3.4e-09	224459	0.000156027	35.0271
rs633715	Waist circumference	C	T	0.043	0.0043	3.3e-23	224459	0.000445317	100
rs2820292	Waist circumference	A	C	-0.019	0.0034	2.4e-08	224459	0.000139108	31.2284
rs3127553	Waist circumference	G	A	0.023	0.0035	1.6e-10	224459	0.000192353	43.1837
rs7531118	Waist circumference	T	C	-0.027	0.0035	1.5e-14	224459	0.000265057	59.5102
rs4130548	Waist circumference	C	T	0.022	0.0035	3.4e-10	224459	0.000175993	39.5102
rs11165623	Waist circumference	A	G	0.02	0.0034	5.2e-09	224459	0.000154134	34.6021
rs6163	Waist circumference	C	A	-0.019	0.0035	3.7e-08	224459	0.000131274	29.4694
rs7903146	Waist circumference	T	C	-0.022	0.0037	3.9e-09	224459	0.000157484	35.3543
rs10767658	Waist circumference	C	G	0.031	0.0037	3.3e-17	224459	0.000312642	70.1972
rs2293576	Waist circumference	A	G	-0.022	0.0036	9.4e-10	224459	0.000166353	37.3457
rs10840100	Waist circumference	G	A	0.02	0.0035	5.4e-09	224459	0.000145453	32.6531
rs7138803	Waist circumference	G	A	-0.028	0.0035	1.6e-15	224459	0.000285049	64
rs12429545	Waist circumference	G	A	-0.031	0.0052	2.5e-09	224459	0.000158311	35.5399
rs10132280	Waist circumference	A	C	-0.022	0.0037	2.2e-09	224459	0.000157484	35.3543
rs12885454	Waist circumference	C	A	0.02	0.0035	2.6e-08	224459	0.000145453	32.6531
rs7144011	Waist circumference	T	G	0.033	0.0041	9.4e-16	224459	0.000288535	64.7829
rs4776970	Waist circumference	T	A	-0.02	0.0035	2.3e-08	224459	0.000145453	32.6531
rs12446632	Waist circumference	A	G	-0.036	0.005	5.2e-13	224459	0.000230902	51.84
rs7498665	Waist circumference	G	A	0.034	0.0035	1.4e-22	224459	0.000420245	94.3673
rs1549293	Waist circumference	T	C	-0.02	0.0035	7.3e-09	224459	0.000145453	32.6531
rs2531992	Waist circumference	A	G	-0.028	0.0048	3e-09	224459	0.000151576	34.0278
rs1558902	Waist circumference	A	T	0.074	0.0035	######	224459	0.00198759	447.02
rs7239883	Waist circumference	G	A	0.021	0.0035	2.3e-09	224459	0.00016036	36
rs6567160	Waist circumference	C	T	0.048	0.004	2.6e-33	224459	0.000641131	144
rs11873305	Waist circumference	A	C	0.058	0.0092	3.1e-10	224459	0.000177038	39.7448
rs2075650	Waist circumference	A	G	0.031	0.005	8.9e-10	224459	0.000171227	38.44
rs2287019	Waist circumference	C	T	0.035	0.0046	1.7e-14	224459	0.000257853	57.8922
rs3810291	Waist circumference	A	G	0.026	0.004	1.7e-10	224459	0.000188195	42.25
rs929641	Waist circumference	A	G	0.021	0.0034	1.2e-09	224459	0.00016993	38.1488
rs6545714	Waist circumference	G	A	0.022	0.0035	1.9e-10	224459	0.000175993	39.5102
rs6755502	Waist circumference	T	C	-0.051	0.0045	2e-30	224459	0.000571913	128.444
rs16996700	Waist circumference	T	C	0.023	0.0037	1.5e-09	224459	0.000172124	38.6413
rs6440003	Waist circumference	G	A	-0.021	0.0034	2.9e-10	224459	0.00016993	38.1488
rs1516725	Waist circumference	T	C	-0.031	0.0051	1.7e-09	224459	0.000164579	36.9473
rs3849570	Waist circumference	A	C	0.021	0.0038	2.2e-08	224459	0.000136043	30.5402
rs2325036	Waist circumference	A	C	0.023	0.0035	2.1e-11	224459	0.000192353	43.1837
rs10938397	Waist circumference	A	G	-0.032	0.0035	6.1e-20	224459	0.000372276	83.5918
rs2112347	Waist circumference	G	T	-0.025	0.0035	3.2e-13	224459	0.000227252	51.0204
rs9400239	Waist circumference	C	T	0.024	0.0036	1.9e-11	224459	0.000197968	44.4444
rs2489623	Waist circumference	C	A	0.019	0.0034	3.4e-08	224459	0.000139108	31.2284
rs806794	Waist circumference	G	A	-0.022	0.0037	2.1e-09	224459	0.000157484	35.3543
rs16894959	Waist circumference	C	T	0.026	0.0048	3.4e-08	224459	0.000130698	29.3403
rs943005	Waist circumference	T	C	0.039	0.0044	7.2e-19	224459	0.000349893	78.564
rs10968576	Waist circumference	G	A	0.025	0.0036	1.2e-11	224459	0.000214805	48.2253
rs10006235	Years of schooling	T	C	-0.015	0.003	2.63e-08	37906	0.000659092	25
rs1008078	Years of schooling	T	C	-0.016	0.003	7.88e-11	37906	0.000749832	28.4444
rs1035578	Years of schooling	A	G	-0.013	0.002	4.71e-08	37906	0.00111336	42.25
rs10483349	Years of schooling	A	G	-0.019	0.003	3.02e-09	37906	0.00105706	40.1111
rs10772644	Years of schooling	C	G	0.021	0.004	4.11e-08	37906	0.000726599	27.5625
rs10831912	Years of schooling	T	C	-0.015	0.003	1.23e-08	37906	0.000659092	25
rs1106761	Years of schooling	A	G	-0.017	0.003	4.08e-11	37906	0.000846408	32.1111
rs11130222	Years of schooling	A	T	0.026	0.003	4.58e-25	37906	0.00197759	75.1111
rs111321694	Years of schooling	T	C	-0.018	0.003	4.23e-08	37906	0.000948817	36
rs11191193	Years of schooling	A	G	0.019	0.003	6.97e-13	37906	0.00105706	40.1111
rs11222416	Years of schooling	T	C	-0.015	0.003	1.17e-08	37906	0.000659092	25
rs11588857	Years of schooling	A	G	0.022	0.003	1.31e-12	37906	0.0014167	53.7778
rs11687170	Years of schooling	T	C	0.024	0.004	3.48e-09	37906	0.000948817	36
rs11726992	Years of schooling	T	C	0.014	0.003	2.58e-08	37906	0.000574191	21.7778
rs12410444	Years of schooling	A	G	-0.018	0.003	2.14e-11	37906	0.000948817	36
rs12514965	Years of schooling	T	C	0.018	0.003	5.12e-10	37906	0.000948817	36
rs12534506	Years of schooling	A	T	-0.015	0.003	7.95e-09	37906	0.000659092	25
rs12761761	Years of schooling	T	C	0.017	0.003	3.19e-08	37906	0.000846408	32.1111
rs12900061	Years of schooling	A	G	0.021	0.003	2.46e-10	37906	0.001291	49
rs12962421	Years of schooling	A	G	-0.014	0.002	1.5e-08	37906	0.001291	49
rs12969294	Years of schooling	A	G	-0.018	0.003	1.11e-11	37906	0.000948817	36
rs12987662	Years of schooling	A	C	0.022	0.003	3.25e-18	37906	0.0014167	53.7778
rs13010288	Years of schooling	T	G	0.02	0.004	2.21e-08	37906	0.000659092	25
rs13421974	Years of schooling	T	C	0.014	0.002	8.96e-09	37906	0.001291	49
rs1378214	Years of schooling	T	C	-0.016	0.003	1.2e-10	37906	0.000749832	28.4444
rs1382358	Years of schooling	T	C	0.021	0.004	3.17e-08	37906	0.000726599	27.5625
rs1396967	Years of schooling	T	C	-0.015	0.003	2.9e-09	37906	0.000659092	25
rs141979783	Years of schooling	T	C	0.037	0.006	6.67e-09	37906	0.00100221	38.0278
rs1424580	Years of schooling	T	C	0.018	0.003	9.58e-09	37906	0.000948817	36
rs152590	Years of schooling	C	G	0.014	0.003	4.83e-08	37906	0.000574191	21.7778
rs16845580	Years of schooling	T	C	0.016	0.003	2.07e-10	37906	0.000749832	28.4444
rs17425572	Years of schooling	A	G	0.014	0.002	4.58e-08	37906	0.001291	49
rs17824247	Years of schooling	T	C	-0.018	0.003	5.29e-13	37906	0.000948817	36
rs2456973	Years of schooling	A	C	-0.018	0.003	1.58e-12	37906	0.000948817	36
rs28420834	Years of schooling	A	G	-0.015	0.003	1.55e-09	37906	0.000659092	25
rs28792186	Years of schooling	T	C	-0.025	0.003	6.41e-22	37906	0.00182867	69.4444
rs3095075	Years of schooling	A	G	-0.014	0.002	3.53e-08	37906	0.001291	49
rs320700	Years of schooling	A	G	0.016	0.003	1.5e-09	37906	0.000749832	28.4444
rs34305371	Years of schooling	A	G	0.036	0.004	2.34e-16	37906	0.00213231	81
rs34344888	Years of schooling	A	G	-0.016	0.003	1.11e-10	37906	0.000749832	28.4444
rs35771425	Years of schooling	T	C	0.019	0.003	2.62e-10	37906	0.00105706	40.1111
rs4240470	Years of schooling	C	G	0.016	0.003	2.63e-09	37906	0.000749832	28.4444
rs4244613	Years of schooling	A	G	-0.014	0.003	9.94e-09	37906	0.000574191	21.7778
rs4468571	Years of schooling	A	G	-0.014	0.003	2.59e-08	37906	0.000574191	21.7778
rs4478846	Years of schooling	T	C	0.018	0.003	1.93e-08	37906	0.000948817	36
rs4493682	Years of schooling	C	G	0.019	0.003	2.27e-08	37906	0.00105706	40.1111
rs4741351	Years of schooling	A	G	-0.017	0.003	1.13e-09	37906	0.000846408	32.1111
rs4800490	Years of schooling	A	C	-0.015	0.002	2.13e-09	37906	0.00148174	56.25
rs4863692	Years of schooling	T	G	0.018	0.003	3.8e-12	37906	0.000948817	36
rs4974424	Years of schooling	A	G	-0.019	0.003	2.64e-08	37906	0.00105706	40.1111
rs523934	Years of schooling	A	G	0.015	0.003	1.09e-08	37906	0.000659092	25
rs538628	Years of schooling	C	G	-0.018	0.003	2.16e-08	37906	0.000948817	36
rs58694847	Years of schooling	C	G	-0.018	0.003	7.41e-11	37906	0.000948817	36
rs61160187	Years of schooling	A	G	-0.018	0.003	5.93e-13	37906	0.000948817	36
rs62100767	Years of schooling	A	G	0.014	0.003	1.11e-08	37906	0.000574191	21.7778
rs62263923	Years of schooling	A	G	-0.016	0.003	1.63e-09	37906	0.000749832	28.4444
rs6839705	Years of schooling	A	C	0.017	0.003	1.72e-11	37906	0.000846408	32.1111
rs6882046	Years of schooling	A	G	-0.021	0.003	7.92e-14	37906	0.001291	49
rs7029201	Years of schooling	A	G	0.025	0.003	6.14e-23	37906	0.00182867	69.4444
rs7033137	Years of schooling	C	G	0.016	0.003	2.14e-08	37906	0.000749832	28.4444
rs7146434	Years of schooling	A	G	-0.014	0.002	3.74e-08	37906	0.001291	49
rs71537331	Years of schooling	T	C	-0.017	0.003	2.38e-10	37906	0.000846408	32.1111
rs7599488	Years of schooling	T	C	-0.017	0.002	2.05e-11	37906	0.00190241	72.25
rs766406	Years of schooling	T	G	0.014	0.003	1.89e-08	37906	0.000574191	21.7778
rs7757476	Years of schooling	A	G	0.02	0.003	9.37e-10	37906	0.00117112	44.4444
[truncated: 9,444 more rows]

## Sheet: Supplementary table3
exposure	IVW				MR-Egger				Weighted median				Wald ratio
	p-value	OR	OR_lci95	OR_uci95	p-value	OR	OR_lci95	OR_uci95	p-value	OR	OR_lci95	OR_uci95	p-value	OR	OR_lci95	OR_uci95
Lifesyle factors
Carbohydrate	0.0692605	1.44134	0.971579	2.13823	0.660974	2.02097	0.104639	39.0327	0.152297	1.41313	0.880133	2.2689
Fat	0.472565	0.856384	0.560978	1.30735	0.863486	1.12303	0.349618	3.60736	0.545412	0.865549	0.542026	1.38218
Protein	0.619251	0.918108	0.655442	1.28604	0.359056	0.492214	0.128614	1.88373	0.187527	0.759072	0.503782	1.14373
Sugar	0.0946891	1.37487	0.946463	1.9972	0.912484	1.14919	0.117294	11.2592	0.18606	1.33858	0.868816	2.06233
Physical activity (M to V)	0.590959	1.09916	0.778598	1.55171	0.293693	0.343402	0.0498662	2.36483	0.571198	1.13665	0.729615	1.77076
Chronotype	0.836606	1.02624	0.802291	1.31271	0.38128	0.662677	0.277506	1.58245	0.71769	1.05932	0.775102	1.44774
Snoring	0.0879579	0.582424	0.313018	1.0837	0.641381	0.445991	0.0158466	12.5521	0.232736	0.631616	0.296967	1.34338
Physical activity (V)	0.0616723	0.423814	0.172236	1.04286	0.494085	0.061226	3.65e-05	102.768	0.04196	0.334183	0.116216	0.96095
Insomnia	0.00749309	1.62697	1.1388	2.32441	0.871937	0.924556	0.359224	2.37958	0.0962801	1.48302	0.932081	2.35962
Daytime napping	0.295931	0.861075	0.650469	1.13987	0.325466	0.614447	0.234453	1.61032	0.0687672	0.695891	0.47094	1.02829
Smoking per day	0.0483127	1.16672	1.00114	1.35969	0.669281	1.07516	0.783516	1.47536	0.152862	1.14042	0.952406	1.36555
Lifetime smoking index	6.46e-07	1.64588	1.35262	2.00272	0.214025	0.605796	0.276093	1.32922	0.000437855	1.61191	1.23527	2.10338
Drinks per week	0.8282	0.976456	0.787404	1.2109	0.28885	1.32817	0.794933	2.21909	0.959599	1.00808	0.738296	1.37645
Coffee intake	0.285356	0.885434	0.708289	1.10688	0.867369	0.9621	0.613564	1.50862	0.316795	0.859666	0.639371	1.15586
Sedentary behavior	0.00486202	1.34477	1.09423	1.65267	0.379822	0.633939	0.23035	1.74465	0.241878	1.16858	0.900213	1.51696
Smoking Initiation	0.000122636	1.35414	1.16004	1.58071	0.482562	1.22589	0.695196	2.16169	0.0334295	1.25114	1.01774	1.53808
Socioeconomic
Years of schooling	0.000492369	0.749267	0.636984	0.881343	0.680291	0.839477	0.366781	1.92137	0.0382271	0.802528	0.651782	0.988138
College or university degree	8.75e-07	0.576793	0.463206	0.718235	0.381292	0.666725	0.269591	1.64888	0.000278759	0.570306	0.421283	0.772042
Household income	0.0113741	0.772277	0.632214	0.943369	0.495633	0.694278	0.245587	1.96274	0.119746	0.811595	0.623919	1.05572
Townsend deprivation index	0.508261	1.13831	0.77549	1.67087	0.621328	0.411935	0.0132697	12.7878	0.788853	0.926486	0.529828	1.6201
Unemployed													0.901436	1.26241	0.0315953	50.44
In paid employment or self-employed													0.486343	0.315605	0.0122734	8.11565
Body Measurement Indices
BMI	1.32e-09	1.22297	1.14595	1.30516	0.075321	1.17969	0.983683	1.41474	9.66e-05	1.20854	1.09878	1.32927
Waist circumference	0.0225728	1.19545	1.02541	1.39369	0.859091	0.952942	0.562092	1.61557	0.497384	1.06572	0.886749	1.28082
Whole body fat mass	7.5e-08	1.18591	1.11447	1.26194	0.415527	1.0791	0.898542	1.29595	0.052464	1.09672	0.999015	1.20399
WHR	0.00324081	1.17986	1.05684	1.31721	0.0372731	1.32049	1.01923	1.71078	0.0112325	1.24079	1.05018	1.46599
Body fat percentage	4.84e-06	1.25018	1.13605	1.37578	0.49404	1.11457	0.817086	1.52035	0.0650242	1.13611	0.992084	1.30105
Adult height	0.0395067	1.04276	1.00201	1.08517	0.367931	0.952413	0.85664	1.05889	0.902111	0.996352	0.939988	1.0561
Basal metabolic rate	1.96e-05	1.2182	1.11267	1.33375	0.0665299	1.21398	0.987511	1.49239	0.0157817	1.16614	1.02932	1.32115
Trunk fat mass	1.58e-06	1.17211	1.09853	1.25063	0.0930863	1.17387	0.973934	1.41484	0.0370365	1.10466	1.006	1.213
Metabolic Features
Alanine	0.933173	0.994352	0.871041	1.13512	0.54237	1.20104	0.733375	1.96694	0.7914	0.979628	0.84105	1.14104
Apolipoprotein A-I	0.88802	0.992532	0.894194	1.10169	0.227842	0.75996	0.555688	1.03932	0.434572	0.95735	0.858204	1.06795
Apolipoprotein B	0.79543	1.0067	0.957162	1.05879	0.67784	1.01731	0.940203	1.10073	0.828974	1.007	0.94522	1.07282
Other polyunsaturated fatty acids than 18:2 in blood	0.0116079	1.0616	1.01344	1.11204	0.81727	1.00824	0.943241	1.07772	0.044705	1.04575	1.00106	1.09244
Docosahexaenoic acid (DHA) (22:6n-3) in blood	0.00542877	1.146	1.04103	1.26156	0.487226	1.25529	0.740655	2.12752	0.0545055	1.12491	0.997725	1.26831
Linoleic acid (LA) (18:2n-6) in blood	0.390639	1.02679	0.966643	1.09068	0.70284	1.02964	0.890363	1.19069	0.652708	1.01803	0.941799	1.10043
Ratio of bisallylic groups to double bonds	0.013793	1.15552	1.02994	1.2964	0.609737	1.23397	0.686908	2.21671	0.0729342	1.12863	0.98881	1.28823
Ratio of bisallylic groups to total fatty acids	0.543266	1.02771	0.941006	1.12241	0.375648	1.0935	0.936501	1.27682	0.206791	1.03029	0.983647	1.07915
Average number of methylene groups per double bond	0.0998865	0.897119	0.788288	1.02097	0.511486	1.34639	0.735686	2.46404	0.204503	0.907474	0.781087	1.05431
Citrate	0.411232	0.949143	0.838037	1.07498	0.621075	1.32209	0.589207	2.96654	0.718564	0.975791	0.854024	1.11492
Creatinine	0.566211	0.952524	0.806678	1.12474	0.595841	0.638252	0.193233	2.10816	0.872881	1.01466	0.849008	1.21262
Free cholesterol to esterified cholesterol ratio	0.634355	1.01334	0.959493	1.0702	0.866825	1.00827	0.917596	1.10791	0.728697	1.01066	0.951903	1.07303
Omega-3 fatty acids	8.82e-05	1.16409	1.07895	1.25595	0.742784	1.05429	0.790515	1.40608	0.00343497	1.15772	1.04954	1.27707
Omega-6 fatty acids	0.289013	1.04804	0.960967	1.143	0.554958	1.0662	0.882043	1.2888	0.47669	1.03868	0.93559	1.15313
Omega-9 and saturated fatty acids	0.0111511	1.12346	1.02686	1.22914	0.545284	1.17586	0.757477	1.82533	0.00458464	1.17057	1.0498	1.30523
Free cholesterol	0.581898	1.01471	0.963303	1.06887	0.506097	1.03807	0.933491	1.15437	0.542237	1.02002	0.957018	1.08717
Fasting glucose	0.419527	0.93786	0.802579	1.09594	0.374322	0.856367	0.611484	1.19932	0.276714	0.890702	0.723027	1.09726
Fasting insulin interaction with body mass index	0.0068619	0.463656	0.265576	0.809471	0.154588	0.485009	0.25739	0.913919	0.0238936	0.472043	0.24609	0.905459
Fasting insuline	0.444045	1.15446	0.799171	1.66769	0.691006	0.665834	0.0940234	4.71515	0.56261	1.14582	0.722744	1.81657
Glutamine	0.551816	1.02955	0.935387	1.13319	0.655366	0.949236	0.77976	1.15555	0.929497	1.00423	0.914614	1.10262
Glycoprotein acetyls	0.134172	1.10076	0.970814	1.2481	0.502775	1.1722	0.77792	1.76632	0.36702	1.0565	0.937573	1.19052
Glycoproteins	0.513292	0.988941	0.956512	1.02247	0.500145	0.980894	0.929755	1.03485	0.474094	0.987093	0.952597	1.02284
Cholesterol esters in large HDL	0.599864	0.983132	0.92259	1.04765	0.0911007	0.837191	0.715383	0.979738	0.47034	0.972329	0.901006	1.0493
Cholesterol esters in large VLDL	0.262088	1.05174	0.962986	1.14867	0.661511	1.05914	0.827807	1.35513	0.871835	0.991363	0.892199	1.10155
Cholesterol esters in medium HDL	0.80041	0.987137	0.89287	1.09136	0.309964	0.829877	0.632826	1.08829	0.455151	0.96016	0.862992	1.06827
Cholesterol esters in medium LDL	0.733988	1.00651	0.969527	1.04491	0.862702	1.00545	0.946279	1.06833	0.87771	1.00398	0.95445	1.05608
Cholesterol esters in medium VLDL	0.196897	1.06691	0.966955	1.17719	0.62991	1.0939	0.77626	1.54152	0.248787	1.06808	0.954979	1.19456
Cholesterol esters in very large HDL	0.367443	1.03336	0.962188	1.10979	0.533634	0.941922	0.785825	1.12903	0.884467	0.99483	0.927653	1.06687
Concentration of chylomicrons and largest VLDL particles	0.250214	1.09319	0.939152	1.27249	0.5785	1.3042	0.56414	3.01508	0.832629	1.01711	0.868995	1.19048
Concentration of IDL particles	0.606364	0.9872	0.939989	1.03678	0.771285	1.01312	0.929881	1.10381	0.941641	1.00213	0.946706	1.06079
Concentration of large HDL particles	0.341412	0.966137	0.899945	1.0372	0.386555	0.874718	0.688887	1.11068	0.316317	0.962143	0.892188	1.03758
Concentration of large LDL particles	0.98875	1.00028	0.962105	1.03997	0.798162	1.00788	0.950066	1.0692	0.931018	1.0023	0.951441	1.05588
Concentration of large VLDL particles	0.050805	1.08972	0.999698	1.18785	0.405379	1.14732	0.849072	1.55032	0.0596606	1.11694	0.995506	1.25319
Concentration of medium HDL particles	0.318384	0.941233	0.835658	1.06015	0.945885	0.95587	0.33848	2.69938	0.345586	0.941998	0.832003	1.06654
Concentration of medium LDL particles	0.831707	0.995278	0.952763	1.03969	0.890329	0.994739	0.924045	1.07084	0.86982	1.00445	0.952504	1.05923
Concentration of medium VLDL particles	0.160518	1.04967	0.980954	1.1232	0.547861	1.07513	0.856448	1.34966	0.508642	1.03239	0.939273	1.13474
Concentration of small HDL particles	0.744031	1.02402	0.888043	1.18081	0.897663	1.03325	0.665015	1.60539	0.533463	1.03181	0.934971	1.13867
Concentration of small LDL particles	0.974907	0.999208	0.951072	1.04978	0.931551	1.00371	0.924858	1.08928	0.939505	1.00241	0.941942	1.06676
Concentration of small VLDL particles	0.49613	1.02203	0.959865	1.08822	0.941385	0.98955	0.753643	1.2993	0.806857	1.00993	0.932993	1.09322
Concentration of very large HDL particles	0.683542	1.01243	0.954045	1.07439	0.105738	0.908073	0.82018	1.00538	0.571102	0.98308	0.92671	1.04288
Concentration of very large VLDL particles	0.477671	1.04984	0.917938	1.2007	0.516678	1.3655	0.578125	3.22526	0.559003	0.961769	0.843889	1.09612
Concentration of very small VLDL particles	0.65299	0.98834	0.939078	1.04019	0.42121	1.05933	0.924617	1.21367	0.658474	0.983892	0.915535	1.05735
Free cholesterol in IDL	0.511873	0.98381	0.936977	1.03298	0.989768	1.00051	0.927943	1.07875	0.891839	0.996367	0.945446	1.05003
Free cholesterol in large HDL	0.203144	0.963814	0.910628	1.02011	0.179047	0.909212	0.801038	1.03199	0.217902	0.955275	0.888214	1.0274
Free cholesterol in large LDL	0.963314	0.999037	0.958835	1.04092	0.886719	1.00446	0.946106	1.06642	0.82125	1.00606	0.95469	1.06019
Free cholesterol in large VLDL	0.500559	1.04802	0.914321	1.20127	0.0689439	1.53005	1.06649	2.19509	0.347481	0.94209	0.831846	1.06694
Free cholesterol in medium HDL	0.576845	1.04336	0.898842	1.21111	0.485297	0.707191	0.369782	1.35247	0.662655	1.04071	0.869914	1.24503
Free cholesterol in medium VLDL	0.114	1.06096	0.98589	1.14175	0.338733	0.8578	0.642327	1.14555	0.436207	1.04009	0.942104	1.14827
Free cholesterol in small VLDL	0.370501	1.02796	0.967749	1.09192	0.597347	0.948629	0.785423	1.14575	0.863716	1.00669	0.932927	1.08628
Free cholesterol in very large HDL	0.305199	1.03087	0.972665	1.09256	0.562089	0.956117	0.826701	1.10579	0.811168	0.99105	0.920591	1.0669
HbA1c	0.783336	0.987064	0.899582	1.08305	0.732506	0.926324	0.621025	1.38171	0.958167	0.996121	0.861478	1.15181
HDL cholesterol	0.246445	0.961075	0.898666	1.02782	0.283097	1.07076	0.945952	1.21203	0.76359	0.988045	0.913562	1.0686
LDL cholesterol	0.340808	0.980109	0.940417	1.02148	0.88645	1.00441	0.945779	1.06667	0.594689	1.01753	0.954436	1.08479
Low-density lipoprotein cholesterol level in blood	0.696916	0.991168	0.947891	1.03642	0.606735	1.01816	0.951019	1.09004	0.487319	0.977266	0.915861	1.04279
Mean diameter for HDL particles	0.561089	0.985107	0.9365	1.03624	0.230493	0.888847	0.754832	1.04665	0.19759	0.959804	0.901734	1.02161
Mean diameter for LDL particles	0.904103	0.990042	0.841297	1.16509	0.732506	0.926324	0.621025	1.38171	0.958167	0.996121	0.861478	1.15181
Mean diameter for VLDL particles	0.283886	1.04059	0.967556	1.11913	0.573109	1.08851	0.821633	1.44207	0.180977	1.06404	0.971542	1.16534
Mono-unsaturated fatty acids	0.0149333	1.12405	1.02303	1.23503	0.798025	1.09476	0.595772	2.01167	0.00599121	1.16739	1.04539	1.30362
Overall health rating	1.37e-05	1.7402	1.35563	2.23386	0.922913	1.06533	0.296768	3.82427	1.68e-05	1.85335	1.39938	2.4546
Phenylalanine	0.515398	1.04431	0.916415	1.19005	0.443506	1.21457	0.883065	1.67053	0.667887	1.03509	0.884204	1.21173
Phosphatidylcholine and other cholines	0.426809	1.05501	0.924469	1.20399	0.877848	1.08273	0.485555	2.41436	0.209631	1.06499	0.965216	1.17508
Phospholipids in chylomicrons and largest VLDL particles	0.388279	1.06599	0.921938	1.23255	0.862291	1.06652	0.561275	2.02656	0.322332	1.07202	0.934085	1.23033
Phospholipids in IDL	0.78658	0.993564	0.948192	1.04111	0.762887	1.01181	0.93881	1.09048	0.860451	1.00514	0.949281	1.06429
Phospholipids in large HDL	0.147577	0.956969	0.901662	1.01567	0.492897	0.9282	0.76949	1.11964	0.216463	0.956509	0.891386	1.02639
Phospholipids in large LDL	0.607195	0.989812	0.951914	1.02922	0.289098	1.03707	0.972238	1.10623	0.968515	0.998958	0.948552	1.05204
Phospholipids in large VLDL	0.874652	1.01446	0.848745	1.21253	0.640626	0.736516	0.285816	1.89792	0.487298	0.946617	0.810858	1.10511
Phospholipids in medium HDL	0.599573	0.972766	0.877489	1.07839	0.575913	0.847623	0.519652	1.38259	0.489639	0.95929	0.852597	1.07934
Phospholipids in medium LDL	0.677494	0.988689	0.93708	1.04314	0.179102	1.07578	0.974291	1.18783	0.981178	0.999133	0.929698	1.07376
Phospholipids in medium VLDL	0.033598	1.08474	1.00633	1.16926	0.345626	1.12603	0.890161	1.4244	0.265354	1.0567	0.958968	1.16439
Phospholipids in small VLDL	0.386719	1.03576	0.95655	1.12153	0.438297	1.10607	0.868113	1.40925	0.809582	0.98884	0.902573	1.08335
Phospholipids in very large HDL	0.0014123	1.09665	1.03625	1.16057	0.433689	1.05596	0.928609	1.20079	0.0188832	1.09477	1.01507	1.18073
Phospholipids in very large VLDL	0.691012	1.02102	0.921468	1.13134	0.783698	1.09008	0.612842	1.93897	0.591757	0.969079	0.863985	1.08696
Phospholipids in very small VLDL	0.414686	0.978586	0.928986	1.03083	0.841097	0.988939	0.889522	1.09947	0.690946	0.985567	0.917399	1.0588
Serum total cholesterol	0.937225	1.00221	0.948633	1.05881	0.64748	1.02257	0.931048	1.1231	0.869506	1.00535	0.943375	1.07139
Serum total triglycerides	0.518944	1.04965	0.905919	1.21619	0.778227	1.12179	0.539883	2.33089	0.790451	0.983222	0.86786	1.11392
Sphingomyelins	0.737475	1.01383	0.93559	1.09861	0.743031	1.02616	0.885533	1.18911	0.557741	1.02751	0.938379	1.12511
Total cholesterol	0.104516	0.95912	0.911982	1.00869	0.831	0.991398	0.916049	1.07295	0.802487	0.991311	0.925783	1.06148
Total cholesterol in HDL	0.738985	0.989369	0.929083	1.05357	0.241029	0.90946	0.788286	1.04926	0.416073	0.96914	0.898622	1.04519
Total cholesterol in IDL	0.396504	0.981589	0.940316	1.02467	0.881292	1.00517	0.940848	1.07389	0.82548	0.993808	0.940423	1.05022
Total cholesterol in large HDL	0.259618	0.971118	0.922873	1.02188	0.0763974	0.853672	0.7384	0.986938	0.226982	0.960393	0.899448	1.02547
Total cholesterol in large LDL	0.98242	1.00043	0.96254	1.03982	0.869367	1.00514	0.946753	1.06713	0.943219	1.0019	0.950967	1.05556
Total cholesterol in large VLDL	0.355177	1.07524	0.921974	1.25398	0.085966	1.99902	1.1671	3.42395	0.67242	0.969227	0.838497	1.12034
Total cholesterol in LDL	0.73071	0.992995	0.954029	1.03355	0.826656	1.00663	0.949859	1.06679	0.984285	1.00056	0.946701	1.05748
Total cholesterol in medium HDL	0.493355	1.05867	0.899319	1.24625	0.563644	0.713914	0.318295	1.60126	0.772042	1.02948	0.845774	1.25309
Total cholesterol in medium LDL	0.852437	0.995305	0.947154	1.0459	0.976097	0.998622	0.91375	1.09138	0.907934	1.00367	0.943269	1.06794
Total cholesterol in medium VLDL	0.0438286	1.07475	1.00199	1.15278	0.568036	0.922235	0.704889	1.2066	0.250297	1.05259	0.964513	1.14872
Total cholesterol in small LDL	0.743671	1.00999	0.951553	1.07202	0.768677	1.01557	0.919797	1.12132	0.884176	1.00522	0.937192	1.07819
Total cholesterol in small VLDL	0.903304	1.00373	0.945245	1.06583	0.595712	1.04317	0.896427	1.21393	0.770699	1.01105	0.939011	1.08862
Total cholesterol in very large HDL	0.229604	1.03996	0.975559	1.10862	0.368223	0.906918	0.740139	1.11128	0.691542	1.01622	0.938572	1.10029
Total fatty acids	0.435373	1.03251	0.952749	1.11896	0.0913846	1.32451	1.0171	1.72485	0.355533	1.05125	0.945497	1.16882
Total lipids in chylomicrons and largest VLDL particles	0.370238	1.08856	0.904152	1.31057	0.28414	2.78958	0.697024	11.1643	0.689769	1.03292	0.881048	1.21097
Total lipids in IDL	0.607124	0.988661	0.946605	1.03259	0.863328	0.993467	0.923193	1.06909	0.975439	0.999138	0.945738	1.05555
Total lipids in large HDL	0.197259	1.04809	0.975866	1.12567	0.206069	1.19964	0.961021	1.4975	0.110044	1.07356	0.984049	1.17121
Total lipids in large LDL	0.690734	1.00774	0.970196	1.04673	0.797771	1.00755	0.952258	1.06605	0.899157	1.00327	0.953914	1.05517
Total lipids in large VLDL	0.0628722	1.11013	0.994404	1.23933	0.67617	1.12545	0.667294	1.89817	0.0849088	1.1133	0.985337	1.25789
Total lipids in medium HDL	0.31932	0.945123	0.845757	1.05616	0.942472	0.969441	0.495411	1.89704	0.33983	0.944974	0.841292	1.06143
Total lipids in medium LDL	0.681139	1.00815	0.969879	1.04792	0.786658	1.0089	0.947444	1.07434	0.849566	1.00502	0.954333	1.0584
Total lipids in medium VLDL	0.049555	1.07884	1.00015	1.16373	0.664813	1.05772	0.82935	1.34897	0.361244	1.0467	0.949003	1.15446
Total lipids in small HDL	0.486307	1.03639	0.93718	1.1461	0.989129	1.00213	0.751465	1.33641	0.644042	1.02241	0.930672	1.12319
Total lipids in small LDL	0.658527	0.986903	0.930858	1.04632	0.505024	0.964134	0.86875	1.06999	0.95326	0.997852	0.928627	1.07224
Total lipids in small VLDL	0.77312	1.00917	0.948462	1.07376	0.409715	1.09138	0.89513	1.33066	0.390681	0.967382	0.896837	1.04348
Total lipids in very large HDL	0.166691	1.06038	0.975831	1.15226	0.200859	0.862423	0.704727	1.05541	0.570694	1.02713	0.936354	1.12671
Total lipids in very large VLDL	0.309275	1.10718	0.909867	1.34728	0.234702	2.04671	0.888106	4.71681	0.292447	1.08124	0.934902	1.25049
Total lipids in very small VLDL	0.232158	0.970411	0.923756	1.01942	0.615099	1.03493	0.908187	1.17937	0.347997	0.967005	0.901564	1.0372
Total phosphoglycerides	0.418433	1.03567	0.951369	1.12744	0.247077	1.23177	0.910998	1.66548	0.102166	1.08602	0.983698	1.19898
Triglycerides	0.0472025	1.08534	1.00101	1.17678	0.881632	1.01004	0.886196	1.15119	0.344246	1.04506	0.953837	1.14501
Triglycerides in chylomicrons and largest VLDL particles	0.341209	1.11169	0.893904	1.38253	0.632007	1.39583	0.512504	3.80161	0.408597	1.07144	0.909682	1.26196
Triglycerides in IDL	0.861996	0.993924	0.927922	1.06462	0.284909	1.08946	0.936734	1.2671	0.95838	0.99791	0.922496	1.07949
Triglycerides in large VLDL	0.126225	1.12482	0.967403	1.30785	0.203956	1.54827	0.911935	2.62864	0.229606	1.09912	0.942065	1.28237
Triglycerides in medium VLDL	0.0836088	1.09218	0.988352	1.20693	0.581232	1.08967	0.822874	1.44297	0.299761	1.06566	0.944962	1.20178
Triglycerides in small HDL	0.281164	1.04765	0.962609	1.1402	0.870721	0.969752	0.682363	1.37818	0.633118	1.02525	0.92547	1.13579
Triglycerides in small VLDL	0.128012	1.05433	0.984891	1.12865	0.608245	1.062	0.850561	1.32599	0.376539	1.0397	0.953748	1.13339
Triglycerides in very large HDL	0.02774	1.05573	1.00595	1.10796	0.103997	1.09438	0.995563	1.20299	0.0260483	1.07197	1.00833	1.13963
Triglycerides in very large VLDL	0.228339	1.07433	0.956038	1.20726	0.0952665	1.42937	1.01633	2.01026	0.568168	1.03607	0.917365	1.17014
Triglycerides in very small VLDL	0.644113	1.01485	0.953327	1.08034	0.958229	0.992799	0.763889	1.29031	0.636311	1.01984	0.940097	1.10634
Type 2 diabetes	0.224094	1.02104	0.987332	1.0559	0.0431736	0.923641	0.856016	0.996609	0.808254	0.99454	0.951523	1.0395
Valine	0.704187	1.02209	0.913086	1.1441	0.834376	1.16845	0.371362	3.67639	0.495404	1.04422	0.922076	1.18254
3-hydroxybutyrate													0.159573	1.198	0.931377	1.54095
Acetoacetate													0.63858	0.934313	0.70365	1.24059
Eicosapentaenoic acid (EPA) (20:5n-3) in blood													0.0571474	1.61387	0.985557	2.64275
3-hydroxybutyrate													0.159573	1.198	0.931377	1.54095
Average number of methylene groups in a fatty acid chain													0.256936	0.862505	0.667881	1.11384
Description of average fatty acid chain length, not actual carbon number													0.671365	1.05596	0.821108	1.35799
Lactate													0.854757	1.03252	0.73299	1.45444
Albumin	0.987741	1.00117	0.862224	1.16251
Dihomo-γ-linolenic acid (DGLA) (20:3n-6) in blood	0.661758	0.864142	0.449241	1.66223
Average number of double bonds in a fatty acid chain	0.266803	0.900622	0.748701	1.08337
Glucose	0.93446	0.990362	0.786217	1.24751
Histidine	0.22076	1.15398	0.917576	1.45128
Leucine	0.0282848	1.23258	1.02249	1.48583
Pyruvate	0.0241254	1.21223	1.02551	1.43295
Tyrosine	0.298544	0.918595	0.782704	1.07808
Hormones
SHBG	0.00579848	0.858634	0.770521	0.956823	0.000886147	0.759254	0.647081	0.890872	0.0214356	0.809803	0.676566	0.969278
Testosterone	0.184979	0.886405	0.741653	1.05941	0.723297	1.05437	0.787215	1.4122	0.281347	0.875032	0.686349	1.11559
Circulating adiponectin	0.141481	0.94315	0.872359	1.01969	0.794289	0.985489	0.885509	1.09676	0.231963	0.948528	0.869799	1.03438
Total testosterone levels	0.334322	0.919994	0.776716	1.0897	0.865958	1.02638	0.759119	1.38772	0.98789	0.997999	0.770521	1.29263
Bioavailable testosterone levels	0.297375	1.05356	0.955081	1.1622	0.123041	1.16	0.961999	1.39875	0.00897066	1.19597	1.04575	1.36777
Leptin	0.776456	0.960162	0.725224	1.27121	0.323631	4.2339	0.875514	20.4747	0.901099	1.01624	0.788252	1.31016
DHEAS	0.115341	1.09768	0.977448	1.23271	0.718432	0.944906	0.747361	1.19467	0.0439674	1.1246	1.00318	1.26072
PROG	0.744879	0.989861	0.930927	1.05253	0.467908	1.08769	0.93719	1.26236	0.834749	1.00849	0.931481	1.09187
E2	0.851177	1.01893	0.83764	1.23946
ANDRO													0.142165	1.10511	0.967039	1.26289
ALDO													0.594168	0.985184	0.932547	1.04079
Iron Metabolism
TSAT	0.237043	0.959554	0.896081	1.02752	0.29456	0.94126	0.844369	1.04927	0.287168	0.960839	0.892693	1.03419
TIBC	0.454249	1.02672	0.95821	1.10012	0.824148	0.987748	0.887122	1.09979	0.788752	0.989156	0.913327	1.07128
Ferrtin	0.0166593	0.841094	0.729991	0.969107	0.00140926	0.637358	0.49191	0.825814	0.00662918	0.829664	0.725028	0.949401
Iron	0.00190699	0.820401	0.72401	0.929625	0.0398157	0.799859	0.657755	0.972664	0.00258932	0.801408	0.69391	0.92556
Inflammatory Factors
bNGF	0.258151	0.951744	0.873551	1.03694	0.539756	0.843288	0.577475	1.23145	0.694598	0.977695	0.87357	1.09423
CTACK	0.558898	0.982824	0.92735	1.04162	0.789318	1.01996	0.888998	1.17022	0.929937	0.997575	0.945011	1.05306
Eotaxin	0.469389	1.01878	0.968695	1.07146	0.253502	0.919958	0.803216	1.05367	0.934685	1.00281	0.937795	1.07232
GROa	0.291525	0.966546	0.907324	1.02963	0.343375	0.885099	0.715214	1.09534	0.165038	0.946053	0.874811	1.0231
HGF	0.453102	1.02696	0.958011	1.10087	0.530528	0.94725	0.807493	1.1112	0.891365	0.993947	0.911005	1.08444
IFNg	0.322887	0.938021	0.826262	1.0649	0.861821	0.965106	0.703849	1.32334	0.267191	0.916246	0.785067	1.06934
IL2ra	0.0953858	1.05034	0.991427	1.11275	0.672609	1.02381	0.927447	1.13018	0.513331	1.02527	0.951344	1.10495
IL-4	0.954081	1.00378	0.882943	1.14114	0.902724	1.07372	0.434244	2.6549	0.926981	1.00753	0.858121	1.18296
IL-7	0.505685	0.978571	0.918096	1.04303	0.977123	0.997648	0.854889	1.16425	0.964027	0.998354	0.929376	1.07245
IL-9	0.311213	1.04954	0.955778	1.1525	0.319915	1.18735	0.986835	1.4286	0.156297	1.08363	0.96974	1.21089
IL-13	0.175725	1.05752	0.97528	1.1467	0.522662	0.947525	0.814736	1.10196	0.466617	1.03237	0.94752	1.12481
IL-16	0.477396	0.977112	0.916651	1.04156	0.139597	0.891514	0.796535	0.997819	0.398858	0.965224	0.889028	1.04795
IP10	0.164788	1.04859	0.980693	1.12118	0.952278	0.994942	0.853819	1.15939	0.640464	1.02143	0.934478	1.11647
MCP1	0.374185	1.04001	0.953804	1.13401	0.380401	0.8852	0.687676	1.13946	0.681621	0.978707	0.883068	1.0847
MIG	0.575906	1.01544	0.962366	1.07144	0.132178	0.896069	0.791977	1.01384	0.879785	0.994903	0.931156	1.06301
MIP1a	0.779423	1.01095	0.93679	1.09097	0.425871	1.21009	0.8301	1.76403	0.984352	1.00092	0.913066	1.09723
MIP1b	0.00333723	0.969163	0.949101	0.98965	0.449066	0.985358	0.948727	1.0234	0.0892837	0.970616	0.937792	1.00459
PDGFbb	0.604745	0.982569	0.919273	1.05022	0.413724	0.93504	0.806615	1.08391	0.995867	0.999776	0.918379	1.08839
SCF	0.33922	1.0606	0.94005	1.1966	0.942048	1.0198	0.66933	1.55379	0.500742	1.05304	0.905956	1.22401
SCGFb	0.165853	0.96753	0.923393	1.01378	0.993057	1.00039	0.918611	1.08945	0.693404	0.986528	0.9222	1.05534
TRAIL	0.912745	0.998316	0.968662	1.02888	0.118611	1.03447	0.993955	1.07665	0.920164	1.00187	0.965992	1.03907
VEGF	0.254628	1.02845	0.979989	1.07931	0.464729	1.05491	0.917208	1.21328	0.485524	1.02281	0.959998	1.08973
SDF1a	0.00717329	0.88673	0.81233	0.967944	0.295835	0.892362	0.73701	1.08046	0.0279964	0.87939	0.784137	0.986214
FGFBasic	0.589831	0.957667	0.818303	1.12077
IL-1b	0.586442	0.957358	0.818251	1.12011
IL-5	0.65297	0.977954	0.887391	1.07776
IL-8	0.701063	1.0449	0.835002	1.30756
IL-10	0.625086	0.96292	0.827506	1.12049
IL-12p70	0.961751	1.00568	0.79794	1.2675
MCSF	0.725708	1.01581	0.930576	1.10885
MIF	0.229162	0.942267	0.855223	1.03817
GCSF													0.537407	1.07656	0.851571	1.36099
IL1ra													0.512063	0.949887	0.814558	1.1077
IL-6													0.00395183	1.36792	1.10542	1.69275
MCP3													0.412061	0.965753	0.888596	1.04961
TNFa													0.131614	0.891747	0.76835	1.03496
TNFb													0.143655	0.948229	0.883018	1.01826
Gut Microbiota
class.Actinobacteria.id.419	0.0038056	0.844648	0.753378	0.946974	0.252837	0.848456	0.649695	1.10802	0.00180525	0.836868	0.748304	0.935914
class.Bacilli.id.1673	0.145347	1.08543	0.972034	1.21205	0.389237	1.13969	0.862029	1.50678	0.147268	1.10938	0.964078	1.27659
class.Bacteroidia.id.912	0.243133	1.11517	0.928631	1.33919	0.824886	1.05912	0.676972	1.65699	0.221025	1.14194	0.923259	1.41242
class.Betaproteobacteria.id.2867	0.236161	1.08275	0.949292	1.23498	0.481445	0.825712	0.50394	1.35294	0.11098	1.15103	0.968198	1.3684
class.Clostridia.id.1859	0.45541	0.935682	0.785807	1.11414	0.73199	0.865162	0.406561	1.84106	0.158444	0.87935	0.735462	1.05139
class.Coriobacteriia.id.809	0.385302	0.947306	0.838327	1.07045	0.955876	0.974038	0.398459	2.38105	0.910948	0.990978	0.845454	1.16155
class.Deltaproteobacteria.id.3087	0.708605	1.02099	0.915622	1.13847	0.139584	0.666978	0.414217	1.07398	0.801506	1.01879	0.881144	1.17794
class.Erysipelotrichia.id.2147	0.898275	1.00892	0.880448	1.15615	0.859011	1.06928	0.529869	2.15783	0.740131	1.02816	0.872571	1.21148
class.Lentisphaeria.id.2250	0.529451	1.02344	0.952143	1.10007	0.37059	1.15633	0.871745	1.53383	0.286196	1.04847	0.961124	1.14375
class.Melainabacteria.id.1589	0.0925784	0.914068	0.823202	1.01496	0.765566	1.06316	0.778921	1.45111	0.223039	0.925933	0.818128	1.04794
class.Methanobacteria.id.119	0.753651	0.987346	0.911861	1.06908	0.528097	1.1145	0.826783	1.50234	0.399753	0.963076	0.882325	1.05122
class.Mollicutes.id.3920	0.00154477	1.17623	1.06379	1.30057	0.532562	1.10468	0.825566	1.47815	0.0264363	1.16667	1.0182	1.33678
class.Negativicutes.id.2164	0.751321	1.03239	0.847657	1.25738	0.892186	1.05154	0.526972	2.09829	0.773797	1.02689	0.856921	1.23057
class.Verrucomicrobiae.id.4029	0.542657	1.03005	0.936403	1.13306	0.438835	1.12807	0.848391	1.49995	0.584371	1.03509	0.914772	1.17123
family.Acidaminococcaceae.id.2166	0.0614004	0.865073	0.743185	1.00695	0.616549	0.860434	0.506856	1.46066	0.612906	0.957619	0.809717	1.13254
family.Actinomycetaceae.id.421	0.426669	0.960292	0.86899	1.06119	0.0975367	0.555479	0.308665	0.999649	0.3633	1.06708	0.927697	1.2274
family.Alcaligenaceae.id.2875	0.949548	1.0036	0.897992	1.12162	0.880449	0.957732	0.556631	1.64786	0.645272	0.968216	0.843813	1.11096
family.Bacteroidaceae.id.917	0.77074	1.03163	0.836675	1.27202	0.973933	1.02036	0.327582	3.17822	0.768999	1.02596	0.864677	1.21732
family.BacteroidalesS24.7group.id.11173	0.995085	1.00029	0.911863	1.09729	0.628492	1.09719	0.782122	1.53919	0.628298	1.02888	0.916862	1.15459
family.Bifidobacteriaceae.id.433	0.00279525	0.839245	0.748145	0.941436	0.00264837	0.548932	0.40204	0.749493	0.00019662	0.798667	0.709528	0.899004
family.Christensenellaceae.id.1866	0.549942	0.954453	0.819184	1.11206	0.379191	0.597906	0.224473	1.59258	0.757918	0.971097	0.805869	1.1702
family.Clostridiaceae1.id.1869	0.984908	1.00137	0.868619	1.15442	0.763818	0.9323	0.625118	1.39043	0.683298	0.964462	0.810561	1.14758
family.ClostridialesvadinBB60group.id.11286	0.264628	0.957492	0.887133	1.03343	0.41333	0.917209	0.753728	1.11615	0.373408	0.952634	0.856095	1.06006
family.Coriobacteriaceae.id.811	0.385302	0.947306	0.838327	1.07045	0.955876	0.974038	0.398459	2.38105	0.912877	0.990978	0.842473	1.16566
family.Defluviitaleaceae.id.1924	0.519836	0.969344	0.881654	1.06576	0.0662658	1.37892	1.0411	1.82637	0.956785	0.996588	0.880713	1.12771
family.Desulfovibrionaceae.id.3169	0.820887	1.01383	0.900186	1.14181	0.178351	0.684236	0.425423	1.1005	0.789935	1.02082	0.877216	1.18793
family.Enterobacteriaceae.id.3469	0.803638	0.980605	0.840315	1.14432	0.500384	0.684945	0.275894	1.70047	0.906287	1.01056	0.848429	1.20367
family.Erysipelotrichaceae.id.2149	0.898275	1.00892	0.880448	1.15615	0.859011	1.06928	0.529869	2.15783	0.736556	1.02816	0.874589	1.20869
family.FamilyXI.id.1936	0.418075	0.976187	0.92087	1.03483	0.813457	0.954379	0.663741	1.37228	0.504624	0.975971	0.908673	1.04825
family.FamilyXIII.id.1957	0.953451	1.00606	0.821471	1.23211	0.832474	1.0989	0.492946	2.44972	0.174315	1.15841	0.936961	1.4322
family.Lachnospiraceae.id.1987	0.520595	1.0527	0.900027	1.23127	0.757344	1.12083	0.558927	2.24765	0.834903	1.01829	0.858703	1.20754
family.Lactobacillaceae.id.1836	0.783336	0.987064	0.899582	1.08305	0.433409	0.893656	0.712445	1.12096	0.666224	1.02426	0.918551	1.14214
family.Methanobacteriaceae.id.121	0.753651	0.987346	0.911861	1.06908	0.528097	1.1145	0.826783	1.50234	0.417948	0.963076	0.879271	1.05487
family.Oxalobacteraceae.id.2966	0.51456	0.978271	0.915731	1.04508	0.660426	0.939845	0.724219	1.21967	0.615956	0.979101	0.901539	1.06334
family.Pasteurellaceae.id.3689	0.632851	1.02069	0.938426	1.11017	0.57033	0.945243	0.790524	1.13024	0.814994	1.01203	0.915565	1.11866
family.Peptococcaceae.id.2024	0.327345	1.05302	0.949599	1.1677	0.622589	1.08335	0.798692	1.46945	0.160385	1.08086	0.96966	1.20481
family.Peptostreptococcaceae.id.2042	0.232187	1.06408	0.960996	1.17823	0.384403	1.12453	0.879989	1.43702	0.341378	1.06743	0.933172	1.22099
family.Porphyromonadaceae.id.943	0.735973	1.04534	0.807824	1.35269	0.150636	0.416573	0.195954	0.885579	0.271358	1.14771	0.897874	1.46707
family.Prevotellaceae.id.960	0.886731	0.992673	0.897134	1.09839	0.412865	0.761388	0.412137	1.4066	0.817303	0.984434	0.861745	1.12459
family.Rhodospirillaceae.id.2717	0.426669	0.960292	0.86899	1.06119	0.736992	1.10345	0.637651	1.90952	0.200233	0.930468	0.833313	1.03895
family.Rikenellaceae.id.967	0.517964	1.03416	0.934022	1.14504	0.94978	0.991328	0.762307	1.28915	0.81376	1.01723	0.882456	1.17259
family.Ruminococcaceae.id.2050	0.952341	0.996044	0.874617	1.13433	0.849475	0.967943	0.710679	1.31833	0.870175	1.01248	0.872587	1.17479
family.Streptococcaceae.id.1850	0.755566	1.02138	0.893994	1.16693	0.818003	1.0742	0.606883	1.90138	0.882699	1.013	0.85325	1.20267
family.Veillonellaceae.id.2172	0.114834	1.08027	0.981412	1.1891	0.349673	1.13673	0.8812	1.46635	0.113572	1.10702	0.976026	1.2556
family.Verrucomicrobiaceae.id.4036	0.543419	1.03	0.936334	1.13303	0.440643	1.12754	0.847931	1.49935	0.589124	1.035	0.913528	1.17263
family.Victivallaceae.id.2255	0.831038	1.00682	0.945878	1.07169	0.871156	1.03332	0.70698	1.51029	0.758411	1.01156	0.940125	1.08842
genus..Clostridiuminnocuumgroup.id.14397	0.344293	0.954172	0.865772	1.0516	0.714057	1.1748	0.610201	2.2618	0.267803	0.935406	0.831204	1.05267
genus..Eubacteriumbrachygroup.id.11296	0.829367	1.00922	0.928404	1.09707	0.66065	0.923194	0.67914	1.25495	0.999094	0.999943	0.906869	1.10257
genus..Eubacteriumcoprostanoligenesgroup.id.11375	0.742835	0.980067	0.868999	1.10533	0.19401	0.740695	0.49533	1.1076	0.939988	0.993667	0.842193	1.17239
genus..Eubacteriumeligensgroup.id.14372	0.611314	0.957897	0.811466	1.13075	0.904414	0.938028	0.372575	2.36167	0.565702	0.946396	0.784199	1.14214
genus..Eubacteriumfissicatenagroup.id.14373	0.862941	1.01036	0.898765	1.13582	0.163803	0.662557	0.455743	0.963223	0.198177	1.0699	0.965267	1.18588
genus..Eubacteriumhalliigroup.id.11338	0.437429	0.964275	0.879679	1.05701	0.250808	0.887746	0.738823	1.06669	0.356165	0.946265	0.84151	1.06406
genus..Eubacteriumoxidoreducensgroup.id.11339	0.20843	0.923371	0.815505	1.0455	0.660488	0.877254	0.517106	1.48823	0.0999975	0.906733	0.806887	1.01893
genus..Eubacteriumrectalegroup.id.14374	0.430444	0.943964	0.817892	1.08947	0.347326	1.4582	0.749907	2.83549	0.99396	0.999288	0.831027	1.20162
genus..Eubacteriumruminantiumgroup.id.11340	0.307149	0.967693	0.908582	1.03065	0.671089	0.957734	0.789745	1.16145	0.309836	0.959962	0.887167	1.03873
genus..Eubacteriumventriosumgroup.id.11341	0.136536	0.91051	0.804793	1.03011	0.913178	0.960239	0.479924	1.92126	0.412652	0.929933	0.781579	1.10645
genus..Eubacteriumxylanophilumgroup.id.14375	0.599556	0.962711	0.835383	1.10945	0.100788	0.696295	0.489118	0.991227	0.909456	1.00868	0.869109	1.17066
genus..Ruminococcusgauvreauiigroup.id.11342	0.968573	1.00289	0.868629	1.15791	0.434436	1.26061	0.729101	2.1796	0.874884	1.01121	0.880169	1.16177
genus..Ruminococcusgnavusgroup.id.14376	0.643805	0.980229	0.900669	1.06682	0.772444	0.935892	0.615124	1.42393	0.626036	0.974284	0.877359	1.08192
genus..Ruminococcustorquesgroup.id.14377	0.885984	1.0125	0.854339	1.19995	0.348382	0.701075	0.3953	1.24337	0.603346	1.05268	0.867341	1.27762
genus.Actinomyces.id.424	0.426492	1.0282	0.960078	1.10116	0.325021	1.18813	0.863431	1.63494	0.325581	1.04429	0.957847	1.13853
genus.Adlercreutzia.id.812	0.776065	1.0199	0.890424	1.1682	0.463196	1.29231	0.739228	2.25919	0.784252	1.02104	0.879639	1.18517
genus.Akkermansia.id.4037	0.542206	1.03012	0.93636	1.13327	0.438132	1.12832	0.848525	1.50038	0.593665	1.03529	0.91144	1.17597
genus.Alistipes.id.968	0.0492919	1.19376	1.01055	1.42428	0.11995	4.30298	1.14235	16.2085	0.120424	1.17338	0.958962	1.43575
genus.Allisonella.id.2174	0.424299	1.02692	0.962134	1.09607	0.896671	0.95946	0.54015	1.70427	0.433241	1.03427	0.950671	1.12523
genus.Anaerostipes.id.1991	0.826308	1.01313	0.901697	1.13834	0.239709	0.774504	0.520301	1.1529	0.715053	1.02651	0.891967	1.18136
genus.Anaerotruncus.id.2054	0.718343	1.03846	0.845904	1.27485	0.0924003	3.28757	1.26441	8.54797	0.973217	0.996566	0.815268	1.21818
genus.Bacteroides.id.918	0.77074	1.03163	0.836675	1.27202	0.973933	1.02036	0.327582	3.17822	0.770264	1.02596	0.863839	1.2185
genus.Barnesiella.id.944	0.24784	1.06668	0.956064	1.19009	0.0975367	0.555479	0.308665	0.999649	0.3633	1.06708	0.927697	1.2274
genus.Bifidobacterium.id.436	0.0517764	0.878951	0.771785	1.001	0.132762	0.746656	0.526219	1.05943	0.257174	0.92174	0.800552	1.06127
genus.Bilophila.id.3170	0.949898	1.00603	0.834046	1.21347	0.840191	0.900484	0.342267	2.36912	0.720408	1.03689	0.850309	1.26441
genus.Blautia.id.1992	0.681543	0.964956	0.813788	1.14421	0.319576	0.788751	0.51377	1.21091	0.840525	0.982586	0.828052	1.16596
genus.Butyricicoccus.id.2055	0.39592	0.945404	0.83047	1.07625	0.768329	1.03683	0.840032	1.27973	0.794406	0.977092	0.820802	1.16314
genus.Butyricimonas.id.945	0.806068	0.984931	0.87249	1.11186	0.860832	0.960479	0.629278	1.466	0.749049	0.974159	0.829785	1.14365
genus.Butyrivibrio.id.1993	0.534382	1.01849	0.96129	1.0791	0.90734	0.977477	0.678729	1.40772	0.399205	1.03309	0.957785	1.11432
genus.CandidatusSoleaferrea.id.11350	0.16455	0.94307	0.868255	1.02433	0.52533	0.743763	0.322736	1.71404	0.559638	0.970554	0.877827	1.07308
genus.Catenibacterium.id.2153	0.414203	0.968867	0.898031	1.04529	0.645589	1.29693	0.501208	3.35594	0.621198	0.976959	0.890681	1.07159
genus.ChristensenellaceaeR.7group.id.11283	0.92862	1.01096	0.796518	1.28312	0.974614	1.01572	0.41912	2.46157	0.537059	1.07426	0.855714	1.34862
genus.Clostridiumsensustricto1.id.1873	0.624346	0.968349	0.851383	1.10138	0.976156	1.00666	0.673902	1.50374	0.314884	0.923699	0.791239	1.07833
genus.Coprobacter.id.949	0.298476	0.956841	0.88048	1.03982	0.38974	1.14297	0.86537	1.50962	0.47357	0.959515	0.856972	1.07433
genus.Coprococcus1.id.11301	0.370725	0.947039	0.840662	1.06688	0.588378	0.894662	0.613349	1.305	0.264778	0.918784	0.791696	1.06627
genus.Coprococcus2.id.11302	0.47623	1.06149	0.900765	1.2509	0.832022	0.777362	0.125053	4.83227	0.624783	1.05157	0.85965	1.28634
genus.Coprococcus3.id.11303	0.462799	1.07255	0.889647	1.29307	0.49988	5.03357	0.212186	119.408	0.905815	0.98564	0.775646	1.25249
genus.DefluviitaleaceaeUCG011.id.11287	0.654142	0.977254	0.883675	1.08074	0.122017	1.31021	0.976209	1.75848	0.947201	0.995843	0.880322	1.12652
genus.Desulfovibrio.id.3173	0.297453	1.06322	0.947415	1.19318	0.402082	0.847545	0.607488	1.18246	0.817465	1.01694	0.881715	1.17291
genus.Dialister.id.2183	0.427478	1.07305	0.901541	1.2772	0.661719	3.16467	0.0297083	337.116	0.48493	1.07249	0.881249	1.30523
genus.Dorea.id.1997	0.810734	0.984908	0.869643	1.11545	0.571736	1.10815	0.798899	1.53712	0.881761	0.987657	0.838545	1.16328
genus.Eggerthella.id.819	0.266174	0.953333	0.876312	1.03712	0.408156	0.859305	0.630387	1.17135	0.23877	0.937073	0.841029	1.04408
genus.Eisenbergiella.id.11304	0.471441	0.971525	0.898066	1.05099	0.540401	1.24126	0.658674	2.33915	0.262436	0.947826	0.863033	1.04095
genus.Enterorhabdus.id.820	0.0148403	0.875699	0.787007	0.974386	0.827846	0.965175	0.728665	1.27845	0.0526221	0.878923	0.771374	1.00147
genus.Erysipelatoclostridium.id.11381	0.561506	1.02991	0.932382	1.13764	0.323024	1.40461	0.77765	2.53705	0.378895	1.05715	0.934054	1.19647
genus.ErysipelotrichaceaeUCG003.id.11384	0.10508	0.92189	0.835533	1.01717	0.734234	1.05306	0.792027	1.40011	0.563971	0.963663	0.849801	1.09278
genus.Escherichia.Shigella.id.3504	0.242163	1.08332	0.94735	1.23881	0.514021	0.884692	0.63896	1.22493	0.342798	1.08867	0.913413	1.29754
genus.Faecalibacterium.id.2057	0.536722	1.04778	0.903568	1.21501	0.263295	1.19509	0.926689	1.54122	0.255675	1.08368	0.943454	1.24474
genus.FamilyXIIIAD3011group.id.11293	0.917998	0.993345	0.874769	1.12799	0.236456	0.626586	0.324357	1.21042	0.666049	0.965827	0.824744	1.13104
genus.FamilyXIIIUCG001.id.11294	0.28367	1.06304	0.950631	1.18874	0.626263	1.09798	0.775412	1.55472	0.541425	1.04407	0.909111	1.19906
genus.Flavonifractor.id.2059	0.153279	0.91449	0.808905	1.03386	0.629399	0.805792	0.365636	1.77581	0.373414	0.927503	0.785857	1.09468
genus.Fusicatenibacter.id.11305	0.760291	0.980375	0.863166	1.1135	0.539058	0.841063	0.495679	1.42711	0.872516	0.987843	0.850749	1.14703
genus.Gordonibacter.id.821	0.76378	0.986426	0.902306	1.07839	0.616752	1.23059	0.680849	2.22422	0.549425	0.966161	0.863174	1.08143
genus.Haemophilus.id.3698	0.398775	1.03399	0.956743	1.11748	0.811996	0.978647	0.825483	1.16023	0.572373	1.02861	0.93266	1.13442
genus.Holdemanella.id.11393	0.375212	1.04839	0.944414	1.16381	0.419066	1.14936	0.842994	1.56708	0.050969	1.11723	0.999531	1.24879
genus.Holdemania.id.2157	0.589723	0.972923	0.880537	1.075	0.705952	0.919293	0.612	1.38088	0.598254	0.967377	0.855098	1.0944
genus.Howardella.id.2000	0.661965	0.976762	0.879043	1.08534	0.802722	1.0584	0.697655	1.60569	0.561598	1.02448	0.944146	1.11165
genus.Intestinibacter.id.11345	0.843433	1.009	0.923134	1.10286	0.31256	1.17386	0.879475	1.56679	0.777721	1.01683	0.905546	1.1418
genus.Intestinimonas.id.2062	0.480215	0.971471	0.89646	1.05276	0.217808	0.86179	0.691589	1.07388	0.430794	0.958873	0.863747	1.06448
genus.Lachnoclostridium.id.11308	0.174494	0.922041	0.820107	1.03664	0.38803	0.825055	0.550249	1.23711	0.849688	0.984131	0.834076	1.16118
genus.Lachnospira.id.2004	0.900494	0.975514	0.661403	1.4388	0.791432	0.632616	0.0322687	12.4022	0.28441	0.878648	0.693332	1.1135
genus.LachnospiraceaeFCS020group.id.11314	0.484259	1.04813	0.918773	1.1957	0.571688	0.902567	0.641944	1.269	0.816841	0.985549	0.871324	1.11475
genus.LachnospiraceaeNC2004group.id.11316	0.980639	0.998574	0.889864	1.12056	0.303906	1.40272	0.864735	2.27541	0.874668	0.989782	0.871185	1.12452
genus.LachnospiraceaeNK4A136group.id.11319	0.815987	0.990436	0.913426	1.07394	0.760431	1.02465	0.880317	1.19264	0.364082	1.05415	0.940687	1.1813
genus.LachnospiraceaeUCG001.id.11321	0.324901	0.9257	0.793804	1.07951	0.212995	1.47282	0.865275	2.50693	0.934822	0.994287	0.866712	1.14064
genus.LachnospiraceaeUCG004.id.11324	0.335211	1.08719	0.917204	1.28867	0.755876	1.15462	0.485772	2.74437	0.451556	1.06712	0.901071	1.26377
genus.LachnospiraceaeUCG008.id.11328	0.808242	0.98636	0.882804	1.10206	0.471791	1.34847	0.634908	2.86399	0.471468	0.955619	0.844544	1.0813
genus.LachnospiraceaeUCG010.id.11330	0.228042	0.921458	0.806701	1.05254	0.772211	0.938518	0.633736	1.38988	0.501706	0.941341	0.78914	1.1229
genus.Lactobacillus.id.1837	0.84531	0.989108	0.886059	1.10414	0.326353	1.19037	0.889083	1.59376	0.515941	1.04146	0.921325	1.17726
genus.Lactococcus.id.1851	0.548879	0.977606	0.907827	1.05275	0.354982	0.778195	0.495979	1.22099	0.812353	0.988877	0.901642	1.08455
genus.Marvinbryantia.id.2005	0.184023	1.17452	0.926381	1.48912	0.645146	0.803006	0.345626	1.86565	0.724694	1.03041	0.872176	1.21736
genus.Methanobrevibacter.id.123	0.826329	1.01183	0.910946	1.12388	0.354815	1.26108	0.949899	1.67421	0.53493	1.04067	0.917542	1.18032
genus.Olsenella.id.822	0.567782	1.01626	0.961548	1.07409	0.371857	0.920143	0.779121	1.08669	0.923171	1.00379	0.92956	1.08394
genus.Oscillibacter.id.2063	0.0224163	1.10004	1.01359	1.19387	0.702386	1.06755	0.771515	1.47719	0.021277	1.12997	1.01837	1.25381
genus.Oscillospira.id.2064	0.150358	1.11786	0.960389	1.30116	0.952228	0.977776	0.496753	1.92459	0.0684669	1.16411	0.98855	1.37085
genus.Oxalobacter.id.2978	0.51322	1.0244	0.952986	1.10116	0.789857	0.944842	0.639505	1.39596	0.465354	1.03509	0.94356	1.13549
genus.Parabacteroides.id.954	0.333135	0.905797	0.741329	1.10675	0.337156	0.39568	0.13657	1.14639	0.494358	0.922784	0.732836	1.16197
genus.Paraprevotella.id.962	0.716974	0.988263	0.927146	1.05341	0.687684	1.04883	0.838255	1.3123	0.90836	0.995232	0.917441	1.07962
genus.Parasutterella.id.2892	0.721322	0.97827	0.867022	1.10379	0.14496	0.790434	0.592155	1.05511	0.26276	0.932579	0.825334	1.05376
genus.Peptococcus.id.2037	0.975408	1.00154	0.90845	1.10416	0.493159	0.880145	0.624585	1.24027	0.251553	1.05494	0.962767	1.15594
genus.Phascolarctobacterium.id.2168	0.283505	0.893793	0.727982	1.09737	0.0270684	2.40356	1.45158	3.97987	0.217087	0.909809	0.783008	1.05714
genus.Prevotella7.id.11182	0.785514	0.982929	0.868293	1.1127	0.559549	1.67754	0.389031	7.23367	0.882296	0.992494	0.898283	1.09659
genus.Prevotella9.id.11183	0.678766	0.98307	0.906751	1.06581	0.556999	0.933475	0.753237	1.15684	0.749876	0.983803	0.889829	1.0877
genus.RikenellaceaeRC9gutgroup.id.11191	0.700767	1.01029	0.958882	1.06446	0.856614	0.969567	0.703229	1.33678	0.757992	1.0109	0.943517	1.0831
genus.Romboutsia.id.11347	0.536317	1.0436	0.91157	1.19475	0.111534	1.41382	0.994576	2.00979	0.532449	1.05058	0.899814	1.2266
genus.Roseburia.id.2012	0.270155	0.91986	0.792937	1.0671	0.187809	0.619979	0.343461	1.11912	0.94138	0.992706	0.816732	1.2066
genus.Ruminiclostridium5.id.11355	0.767295	1.01204	0.934923	1.09551	0.775771	0.96856	0.780706	1.20161	0.885441	0.99198	0.889049	1.10683
genus.Ruminiclostridium9.id.11357	0.0338814	1.18172	1.01279	1.37883	0.21621	2.05304	0.832548	5.06275	0.182629	1.14792	0.937132	1.40611
genus.RuminococcaceaeNK4A214group.id.11358	0.225648	0.938093	0.845961	1.04026	0.23071	0.799662	0.575723	1.11071	0.244517	0.920636	0.800949	1.05821
genus.RuminococcaceaeUCG002.id.11360	0.893163	1.00821	0.894831	1.13595	0.315355	0.854037	0.638504	1.14233	0.636842	1.03456	0.898461	1.19127
genus.RuminococcaceaeUCG003.id.11361	0.439923	0.972741	0.906852	1.04342	0.13667	0.870595	0.733598	1.03318	0.206351	0.937341	0.847832	1.0363
genus.RuminococcaceaeUCG004.id.11362	0.890268	1.01109	0.864429	1.18264	0.289809	1.54847	0.849185	2.82358	0.649021	1.03826	0.883239	1.2205
genus.RuminococcaceaeUCG005.id.11363	0.776437	1.01718	0.904327	1.14413	0.109757	1.42376	0.97545	2.0781	0.925143	1.00698	0.871	1.16419
genus.RuminococcaceaeUCG009.id.11366	0.335645	0.956732	0.874348	1.04688	0.984231	0.993559	0.544042	1.81449	0.37068	0.953947	0.860386	1.05768
genus.RuminococcaceaeUCG010.id.11367	0.329683	0.927861	0.798176	1.07862	0.431825	0.23372	0.0126324	4.32421	0.295313	0.908058	0.757997	1.08783
genus.RuminococcaceaeUCG011.id.11368	0.867205	0.993294	0.917964	1.07481	0.188288	1.4304	0.946006	2.16283	0.478855	1.03547	0.940245	1.14034
genus.RuminococcaceaeUCG013.id.11370	0.0902956	0.903394	0.803195	1.01609	0.121156	0.738004	0.536306	1.01556	0.32306	0.922512	0.786133	1.08255
genus.Ruminococcus1.id.11373	0.51216	1.04236	0.920758	1.18001	0.119054	0.765176	0.578764	1.01163	0.975556	1.00247	0.856199	1.17373
genus.Ruminococcus2.id.11374	0.739862	0.982167	0.883194	1.09223	0.285278	1.1447	0.9083	1.44263	0.811019	0.984456	0.865814	1.11935
genus.Sellimonas.id.14369	0.363468	1.05265	0.942369	1.17585	0.170726	0.711636	0.51793	0.977788	0.128469	1.07473	0.979364	1.17938
genus.Slackia.id.825	0.6005	1.03897	0.90046	1.19878	0.477594	1.78728	0.618756	5.16257	0.365619	1.07383	0.920268	1.25302
genus.Streptococcus.id.1853	0.127942	0.904153	0.794148	1.0294	0.251913	0.752462	0.481517	1.17586	0.147719	0.893326	0.766799	1.04073
genus.Subdoligranulum.id.2070	0.964806	1.00269	0.889934	1.12973	0.834234	1.03698	0.750837	1.43219	0.674465	0.966101	0.822491	1.13478
genus.Sutterella.id.2896	0.359846	1.05829	0.937427	1.19473	0.283718	1.31025	0.872486	1.96767	0.510373	1.05412	0.901026	1.23322
genus.Turicibacter.id.2162	0.822256	1.01126	0.917154	1.11502	0.174029	0.717049	0.475135	1.08213	0.991226	1.00068	0.886128	1.13005
genus.Tyzzerella3.id.11335	0.178041	1.0467	0.979435	1.11858	0.24861	1.30627	0.866996	1.9681	0.460322	1.03254	0.948387	1.12417
genus.Veillonella.id.2198	0.912019	0.993725	0.888737	1.11112	0.782197	1.49017	0.112174	19.7962	0.814208	1.01697	0.883822	1.17017
genus.Victivallis.id.2256	0.310693	1.04673	0.95827	1.14335	0.504225	1.34038	0.749084	2.39841	0.612197	1.02798	0.923941	1.14374
order.Actinomycetales.id.420	0.600376	0.972629	0.876704	1.07905	0.451548	1.11339	0.887317	1.39707	0.731837	0.978692	0.865257	1.107
order.Bacillales.id.1674	0.985531	1.00064	0.93357	1.07253	0.637907	1.08004	0.802662	1.45327	0.890118	1.00541	0.931323	1.08539
order.Bacteroidales.id.913	0.243133	1.11517	0.928631	1.33919	0.824886	1.05912	0.676972	1.65699	0.244083	1.14194	0.913377	1.4277
order.Bifidobacteriales.id.432	0.00279525	0.839245	0.748145	0.941436	0.00264837	0.548932	0.40204	0.749493	0.000127412	0.798667	0.711901	0.896007
order.Burkholderiales.id.2874	0.229655	1.07402	0.955899	1.20673	0.485537	0.852219	0.558924	1.29942	0.217838	1.10188	0.944319	1.28573
order.Clostridiales.id.1863	0.45505	0.935599	0.785664	1.11415	0.732487	0.866705	0.410482	1.82999	0.155226	0.879093	0.735967	1.05005
order.Coriobacteriales.id.810	0.385302	0.947306	0.838327	1.07045	0.955876	0.974038	0.398459	2.38105	0.91298	0.990978	0.842311	1.16589
order.Desulfovibrionales.id.3156	0.81651	1.01418	0.900476	1.14223	0.181713	0.685391	0.425156	1.10492	0.801861	1.02108	0.86757	1.20175
order.Enterobacteriales.id.3468	0.803638	0.980605	0.840315	1.14432	0.500384	0.684945	0.275894	1.70047	0.909147	1.01056	0.84375	1.21034
order.Erysipelotrichales.id.2148	0.898275	1.00892	0.880448	1.15615	0.859011	1.06928	0.529869	2.15783	0.745596	1.02816	0.869387	1.21592
order.Gastranaerophilales.id.1591	0.0918387	0.914247	0.823745	1.01469	0.765771	1.06348	0.777726	1.45422	0.234624	0.925613	0.814832	1.05145
order.Lactobacillales.id.1800	0.165644	1.0735	0.971077	1.18674	0.502137	1.09737	0.845713	1.42392	0.168623	1.09959	0.960569	1.25873
order.Methanobacteriales.id.120	0.753651	0.987346	0.911861	1.06908	0.528097	1.1145	0.826783	1.50234	0.404407	0.963076	0.881558	1.05213
order.MollicutesRF9.id.11579	0.981082	1.00173	0.868446	1.15547	0.760731	1.08415	0.725765	1.61951	0.828707	1.01767	0.868344	1.19268
order.NB1n.id.3953	0.973585	0.998928	0.937454	1.06443	0.761168	0.958875	0.740282	1.24201	0.818359	1.00976	0.929419	1.09705
order.Pasteurellales.id.3688	0.632851	1.02069	0.938426	1.11017	0.57033	0.945243	0.790524	1.13024	0.822082	1.01203	0.911852	1.12322
order.Rhodospirillales.id.2667	0.464195	0.966607	0.882579	1.05864	0.643017	1.12674	0.695107	1.8264	0.185592	0.932427	0.840668	1.0342
order.Selenomonadales.id.2165	0.751321	1.03239	0.847657	1.25738	0.892186	1.05154	0.526972	2.09829	0.767315	1.02689	0.861375	1.22421
order.Verrucomicrobiales.id.4030	0.542657	1.03005	0.936403	1.13306	0.438835	1.12807	0.848391	1.49995	0.586708	1.03509	0.914065	1.17213
order.Victivallales.id.2254	0.529451	1.02344	0.952143	1.10007	0.37059	1.15633	0.871745	1.53383	0.326842	1.04847	0.953818	1.15251
phylum.Actinobacteria.id.400	0.0133742	0.804824	0.677615	0.955914	0.0248989	0.432939	0.232329	0.806768	3.72e-05	0.730944	0.629791	0.848342
phylum.Bacteroidetes.id.905	0.735368	1.02675	0.881017	1.19659	0.82907	0.958622	0.674253	1.36292	0.707104	1.0366	0.859363	1.2504
phylum.Cyanobacteria.id.1500	0.825042	1.01139	0.914774	1.11821	0.957854	1.01258	0.671412	1.52712	0.686964	1.02771	0.899786	1.17381
phylum.Euryarchaeota.id.55	0.688423	1.01309	0.950682	1.0796	0.494862	1.11871	0.834513	1.49969	0.921217	1.00404	0.926923	1.08757
phylum.Firmicutes.id.1672	0.439569	0.936552	0.793126	1.10592	0.936456	0.978229	0.594363	1.61001	0.909584	0.988819	0.814391	1.20061
phylum.Lentisphaerae.id.2238	0.531577	1.02507	0.94855	1.10777	0.740561	1.05794	0.780635	1.43375	0.163584	1.06963	0.972981	1.17588
phylum.Proteobacteria.id.2375	0.108457	0.846315	0.690311	1.03758	0.449021	0.534568	0.187973	1.52023	0.150085	0.819486	0.624883	1.07469
phylum.Tenericutes.id.3919	0.00154477	1.17623	1.06379	1.30057	0.532562	1.10468	0.825566	1.47815	0.0215426	1.16667	1.02295	1.33058
phylum.Verrucomicrobia.id.3982	0.624971	0.975244	0.881985	1.07836	0.674775	1.06218	0.812295	1.38894	0.869062	1.01045	0.89297	1.14338
genus.Alloprevotella.id.961													0.848222	0.98575	0.851008	1.14183
genus.LachnospiraceaeND3007group.id.11317													0.220471	1.22329	0.886166	1.68865

## Sheet: Supplementary table 4
	Exposure	snp	IVW		MR Egger		Weighted median		MR-PRESSO		P（heterogeneity）	P（pleiotropy）
			OR (95%CI）	P	OR (95%CI）	P	OR (95%CI）	P	OR (95%CI）	P
Lifestyle factors	Smoking per day	8	1.17（1.01-1.36）	0.0483127	1.08（0.78-1.48）	0.669281	1.14（0.95-1.37）	0.152862	1.17（1.01-1.36）	0.0483127	0.553092	0.584028
	Smoking Initiation	171	1.35（1.16-1.58）	0.000122636	1.23（0.70-2.16）	0.482562	1.25（1.02-1.54）	0.0334295	1.35（1.16-1.58）	0.0001	0.00233226	0.721208
Socioeconomic	College or university degree	199	0.58（0.46-0.72）	＜0.0001	0.67（0.27-1.65）	0.381292	0.57（0.42-0.77）	0.000278759	0.56（0.46-0.70）	＜0.0001	0.000147046	0.746803
	Years of schooling	59	0.75（0.64-0.88）	0.000492369	0.84（0.37-1.92）	0.680291	0.80（0.65-0.99）	0.0382271	0.75（0.64-0.88）	0.0005	0.0433367	0.784679
	Household income	39	0.77（0.63-0.94）	0.0113741	0.69（0.25-1.96）	0.495633	0.81（0.62-1.06）	0.119746	0.77（0.63-0.94）	0.0114	0.0285158	0.8389
Body Measurement Indices	BMI	462	1.22（1.15-1.31）	＜0.0001	1.18（0.98-1.41）	0.075321	1.21（1.10-1.33）	9.66e-05	1.22（1.14-1.30）	＜0.0001	＜0.0001	0.677374
	Basal metabolic rate	345	1.22（1.11-1.33）	＜0.0001	1.21（0.99-1.49）	0.0665299	1.17（1.03-1.32）	0.0157817	1.22（1.11-1.33）	＜0.0001	＜0.0001	0.97075
	WHR	133	1.18（1.06-1.32）	0.00324081	1.32（1.02-1.71）	0.0372731	1.24（1.05-1.47）	0.0112325	1.21（1.09-1.35）	0.0005	0.00202287	0.34804
	Whole body fat mass	496	1.19（1.11-1.26）	＜0.0001	1.08（0.90-1.30）	0.415527	1.10（1.00-1.20）	0.052464	1.19（1.11-1.26）	＜0.0001	＜0.0001	0.57093
	Trunk fat mass	473	1.17（1.10-1.25）	＜0.0001	1.17（0.97-1.41）	0.0930863	1.10（1.01-1.21）	0.0370365	1.17（1.10-1.25）	＜0.0001	＜0.0001	0.0840843
Metabolic Features	Fasting insulin interaction with body mass index	4	0.46（0.27-0.81）	0.0068619	0.49（0.26-0.91）	0.154588	0.47（0.25-0.91）	0.0238936	0.46（0.27-0.81）	0.0069	0.621675	0.797322
	Docosahexaenoic acid (DHA) (22:6n-3) in blood	4	1.15（1.04-1.26）	0.00542877	1.26（0.74-2.13）	0.487226	1.12（1.00-1.27）	0.0545055	1.15（1.04-1.26）	0.0054	0.483124	0.762944
	Other polyunsaturated fatty acids than 18:2 in blood	8	1.06（1.01-1.11）	0.0116079	1.01（0.94-1.08）	0.81727	1.05（1.00-1.09）	0.044705	1.06（1.01-1.11）	0.0116	0.159577	0.107874
	Mono-unsaturated fatty acids	4	1.12（1.02-1.24）	0.0149333	1.09（0.60-2.01）	0.798025	1.17（1.05-1.30）	0.00599121	1.12（1.02-1.23）	0.0147	0.354156	0.107874
	Omega-3 fatty acids	5	1.16（1.08-1.26）	8.82e-05	1.05（0.79-1.41）	0.742784	1.16（1.05-1.28）	0.00343497	1.116（1.08-1.26）	0.0001	0.575641	0.527333
	Ratio of bisallylic groups to double bonds※	3	1.16（1.03-1.30）	0.013793	1.23（0.69-2.22）	0.609737	1.13（0.99-1.29）	0.0729342			0.707717	0.834844
	Omega-9 and saturated fatty acids	4	1.12（1.03-1.23）	0.0111511	1.18（0.76-1.41）	0.545284	1.17（1.05-1.31）	0.00458464	1.12（1.06-1.20）	0.0003	0.376763	0.908458
	Total lipids in medium VLDL	9	1.08（1.01-1.16）	0.049555	1.06（0.83-1.35）	0.664813	1.05（0.95-1.15）	0.361244	1.08（1.01-1.16）	0.0501	0.335516	0.445171
	Phospholipids in very large HDL	9	1.10（1.04-1.16）	0.0014123	1.06（0.93-1.20）	0.433689	1.09（1.02-1.18）	0.0188832	1.10（1.05-1.14）	＜0.0001	0.508927	0.542033
	Phospholipids in medium VLDL	12	1.08（1.01-1.17）	0.033598	1.13（0.89-1.42）	0.345626	1.06（0.96-1.16）	0.265354	1.08（1.01-1.17）	0.0338	0.183627	0.865468
	Triglycerides in very large HDL	9	1.06（1.01-1.11）	0.02774	1.09（1.00-1.20）	0.103997	1.07（1.01-1.14）	0.0260483	1.06（1.01-1.11）	0.0277	0.594082	0.494147
	Overall health rating	89	1.74（1.36-2.23）	＜0.0001	1.07（0.30-3.82）	0.922913	1.85（1.40-2.45）	1.68e-05	1.76（1.40-2.23）	＜0.0001	0.000255435	0.183813
Hormones	SHBG	196	0.86（0.77-0.96）	0.00579848	0.76（0.65-0.89）	0.000886147	0.81（0.68-0.67）	0.0214356	0.85（0.77-0.95）	0.0032	0.0205236	0.0430881
Iron Metabolism	Iron	18	0.82（0.72-0.93）	0.00190699	0.80（0.66-0.97）	0.0398157	0.80（0.69-0.93）	0.00258932	0.82（0.72-0.93）	0.0019	0.123056	0.740662
	Ferrtin	46	0.84（0.73-0.97）	0.0166593	0.64（0.49-0.83）	0.00140926	0.83（0.73-0.95）	0.00662918	0.88（0.79-0.97）	0.0114	2.69802e-09	0.0181204
Inflammatory Factors	SDF1a	7	0.89（0.81-0.97）	0.00717329	0.89（0.74-1.08）	0.295835	0.88（0.78-0.99）	0.0279964	0.89（0..81-0.97）	0.0072	0.477449	0.249898
Gut Microbiota	genus.Oscillibacter.id.2063	11	1.10（1.01-1.19）	0.0224163	1.07（0.77-1.48）	0.702386	1.13（1.02-1.25）	0.021277	1.10（1.01-1.19）	0.0224	0.210242	0.854892
	genus.Alistipes.id.968	5	1.19（1.01-1.42）	0.0492919	4.30（1.14-16.21）	0.11995	1.17（0.96-1.44）	0.120424	1.19（1.01-1.42）	0.0054	0.29755	0.152373
	class.Actinobacteria.id.419	13	0.84（0.75-0.95）	0.0038056	0.85（0.65-1.11）	0.252837	0.84（0.75-0.94）	0.00180525	0.80（0.74-0.86）	＜0.0001	0.000146033	0.925997
	genus.Enterorhabdus.id.820	4	0.88(0.79-0.97)	0.0148403	0.97（0.73-1.28）	0.827846	0.88（0.77-1.00）	0.0526221	0.88（0.79-0.97）	0.0148	0.855435	0.438757
	class.Mollicutes.id.3920	7	1.18(1.06-1.30)	0.00154477	1.10（0.83-1.48）	0.532562	1.17（1.02-1.34）	0.0264363	1.18（1.06-1.30）	0.0016	0.909098	0.433596
	order.Bifidobacteriales.id.432	14	0.84(0.75-0.94)	0.00279525	0.55（0.40-0.75）	0.00264837	0.80（0.71-0.90）	0.000127412	0.82（0.74-0.90）	0.0001	0.000623222	0.364959
	family.Bifidobacteriaceae.id.433	14	0.84(0.75-0.94)	0.00279525	0.55（0.40-0.75）	0.00264837	0.80（0.71-0.90）	0.00019662	0.82（0.74-0.90）	0.0001	0.000623222	0.359567
	genus.Ruminiclostridium9.id.11357	5	1.18(1.01-1.38)	0.0338814	2.05（0.83-5.06）	0.21621	1.15（0.94-1.41）	0.182629	1.18（1.01-1.38）	0.0339	0.791997	0.566855
	phylum.Actinobacteria.id.400	12	0.80(0.68-0.96)	0.0133742	0.43（0.23-0.81）	0.0248989	0.73（0.63-0.85）	＜0.0001	0.77（0.66-0.90）	＜0.0001	＜0.0001	0.0714029
	phylum.Tenericutes.id.3919	7	1.18(1.06-1.30)	0.00154477	1.10（0.83-1.48）	0.532562	1.17（1.02-1.33）	0.0215426	1.18（1.06-1.30）	0.0016	0.909098	0.668153
	Ratio of bisallylic groups to double bonds※ snp<3

## Sheet: Supplementary table5
exposure	snp
Overall health rating	rs12714571
WHR	rs10842707
class.Actinobacteria.id.419	rs6660520
class.Actinobacteria.id.419	rs72767435
order.Bifidobacteriales.id.432	rs857444
family.Bifidobacteriaceae.id.433	rs857444
phylum.Actinobacteria.id.400	rs857444
BMI	rs4988235
SHBG	rs42374
College or university degree	rs11748023
Ferrtin	rs1894692
Ferrtin	rs71537957
